# Supplementary material for: Molecular Changes in the Brain of the Wintering Calidris pusilla in the Mangroves of the Amazon River Estuary
Source: Int J Mol Sci. 2023 Aug 12;24(16):12712. doi: 10.3390/ijms241612712 (PMC10454129; doi:10.3390/ijms241612712)
Supplement: Supplementary file 1 [file ijms-24-12712-s001.zip]

Archive with 1 entries (1 files):
- ijms-2509970-File S1.xlsx
