# Supplementary material for: Molecular Changes in the Brain of the Wintering Calidris pusilla in the Mangroves of the Amazon River Estuary
Source: Int J Mol Sci. 2023 Aug 12;24(16):12712. doi: 10.3390/ijms241612712 (PMC10454129; doi:10.3390/ijms241612712)
Supplement: Supplementary file 1 [file ijms-24-12712-s001.zip › ijms-2509970-File S1.xlsx]

## Sheet: Up-regulated
SeqName	Description	Length	#Hits	e-Value	sim mean	#GO	GO IDs	GO Names
TRINITY_DN84161_c0_g1_i1	SPATA2_A0A6J3DJP0_AYTF spermatogenesis-associated protein 2-like OS=Aythya fuligula OX=219594 GN=LOC116494088 PE=4 SV=1 GN=SPATA2	216	5	7.10322e-28	89.54	13	P:GO:0007283; P:GO:0010803; P:GO:0050727; P:GO:0060544; P:GO:0070536; P:GO:0072520; P:GO:1990108; F:GO:0030159; F:GO:0044877; F:GO:1990381; C:GO:0001650; C:GO:0005654; C:GO:0005737	P:spermatogenesis; P:regulation of tumor necrosis factor-mediated signaling pathway; P:regulation of inflammatory response; P:regulation of necroptotic process; P:protein K63-linked deubiquitination; P:seminiferous tubule development; P:protein linear deubiquitination; F:signaling receptor complex adaptor activity; F:protein-containing complex binding; F:ubiquitin-specific protease binding; C:fib…
TRINITY_DN29846_c0_g1_i2	MEF2D_XENLA Myocyte-specific enhancer factor 2D homolog OS=Xenopus laevis OX=8355 GN=mef2d PE=1 SV=1	221	1	4.77519e-09	65.31	16	P:GO:0001649; P:GO:0001958; P:GO:0002062; P:GO:0006915; P:GO:0007399; P:GO:0035914; P:GO:0045944; P:GO:1904707; F:GO:0000978; F:GO:0001228; F:GO:0042803; F:GO:0042826; F:GO:0046982; F:GO:0140297; C:GO:0005654; C:GO:0005737	P:osteoblast differentiation; P:endochondral ossification; P:chondrocyte differentiation; P:apoptotic process; P:nervous system development; P:skeletal muscle cell differentiation; P:positive regulation of transcription by RNA polymerase II; P:positive regulation of vascular associated smooth muscle cell proliferation; F:RNA polymerase II cis-regulatory region sequence-specific DNA binding; F:DNA…
TRINITY_DN63058_c0_g1_i1	TEN1L_MOUSE CST complex subunit TEN1 OS=Mus musculus OX=10090 GN=Ten1 PE=1 SV=1	205	1	1.36415e-06	84.21	6	P:GO:0032211; P:GO:0051974; F:GO:0003697; F:GO:0010521; F:GO:0042162; C:GO:1990879	P:negative regulation of telomere maintenance via telomerase; P:negative regulation of telomerase activity; F:single-stranded DNA binding; F:telomerase inhibitor activity; F:telomeric DNA binding; C:CST complex
TRINITY_DN15274_c0_g1_i3	ENO3_ENOB_CHICK Beta-enolase OS=Gallus gallus OX=9031 GN=ENO3 PE=1 SV=3	320	5	3.51642e-10	57.09	14	P:GO:0007165; P:GO:0007268; P:GO:0042391; P:GO:0050877; P:GO:1902476; F:GO:0004890; F:GO:0005230; F:GO:0005254; F:GO:0030594; C:GO:0005887; C:GO:0034707; C:GO:0043005; C:GO:0045211; C:GO:1902711	P:signal transduction; P:chemical synaptic transmission; P:regulation of membrane potential; P:nervous system process; P:chloride transmembrane transport; F:GABA-A receptor activity; F:extracellular ligand-gated ion channel activity; F:chloride channel activity; F:neurotransmitter receptor activity; C:integral component of plasma membrane; C:chloride channel complex; C:neuron projection; C:postsy…
TRINITY_DN4799_c0_g1_i4	MYLIP_HUMAN E3 ubiquitin-protein ligase MYLIP OS=Homo sapiens OX=9606 GN=MYLIP PE=1 SV=2	902	5	7.73138e-73	88.64	15	P:GO:0006511; P:GO:0010977; P:GO:0010989; P:GO:0016567; P:GO:0031648; P:GO:0032803; P:GO:0042632; P:GO:0045732; P:GO:0071404; F:GO:0008092; F:GO:0046872; F:GO:0061630; C:GO:0005737; C:GO:0005856; C:GO:0005886	P:ubiquitin-dependent protein catabolic process; P:negative regulation of neuron projection development; P:negative regulation of low-density lipoprotein particle clearance; P:protein ubiquitination; P:protein destabilization; P:regulation of low-density lipoprotein particle receptor catabolic process; P:cholesterol homeostasis; P:positive regulation of protein catabolic process; P:cellular respo…
TRINITY_DN88275_c0_g1_i1	C8orf33_A0A087QI75_APTFO UPF0488 protein C8orf33 (Fragment) OS=Aptenodytes forsteri OX=9233 GN=AS27_07046 PE=3 SV=1	233	5	2.90525e-13	84.29	1	P:GO:0006276	P:plasmid maintenance
TRINITY_DN14411_c0_g1_i2	RAB5IF_RCAF1_MOUSE Respirasome Complex Assembly Factor 1 OS=Mus musculus OX=10090 GN=Rab5if PE=1 SV=1	1163	2	1.23163e-59	89.01	4	P:GO:0097250; F:GO:0005515; C:GO:0005746; C:GO:0016021	P:mitochondrial respirasome assembly; F:protein binding; C:mitochondrial respirasome; C:integral component of membrane
TRINITY_DN189987_c0_g1_i1	HTR2A_5HT2A_BOVIN 5-hydroxytryptamine receptor 2A OS=Bos taurus OX=9913 GN=HTR2A PE=2 SV=1	258	5	3.9718e-22	90.93	27	P:GO:0007187; P:GO:0007200; P:GO:0007202; P:GO:0007268; P:GO:0009410; P:GO:0010513; P:GO:0014065; P:GO:0033674; P:GO:0044380; P:GO:0045600; P:GO:0045821; P:GO:0050731; P:GO:0051209; P:GO:0070374; P:GO:0098664; F:GO:0001587; F:GO:0030594; F:GO:0042802; F:GO:0051378; F:GO:0071886; C:GO:0005887; C:GO:0005901; C:GO:0030424; C:GO:0030425; C:GO:0031410; C:GO:0098666; C:GO:0098793	P:G protein-coupled receptor signaling pathway, coupled to cyclic nucleotide second messenger; P:phospholipase C-activating G protein-coupled receptor signaling pathway; P:activation of phospholipase C activity; P:chemical synaptic transmission; P:response to xenobiotic stimulus; P:positive regulation of phosphatidylinositol biosynthetic process; P:phosphatidylinositol 3-kinase signaling; P:posit…
TRINITY_DN53869_c0_g1_i4	TMEM192_TM192_HUMAN Transmembrane protein 192 OS=Homo sapiens OX=9606 GN=TMEM192 PE=1 SV=1	1369	5	2.61628e-111	79.7	15	P:GO:0039521; P:GO:0039707; P:GO:0051259; P:GO:1902600; F:GO:0005216; F:GO:0015078; F:GO:0042803; C:GO:0005654; C:GO:0005765; C:GO:0005770; C:GO:0016021; C:GO:0020002; C:GO:0044385; C:GO:0048471; C:GO:0055036	P:suppression by virus of host autophagy; P:pore formation by virus in membrane of host cell; P:protein complex oligomerization; P:proton transmembrane transport; F:ion channel activity; F:proton transmembrane transporter activity; F:protein homodimerization activity; C:nucleoplasm; C:lysosomal membrane; C:late endosome; C:integral component of membrane; C:host cell plasma membrane; C:integral to…
TRINITY_DN24661_c0_g1_i6	VP35L_HUMAN VPS35 endosomal protein-sorting factor-like OS=Homo sapiens OX=9606 GN=VPS35L PE=1 SV=2	1129	5	7.39909e-157	90.33	6	P:GO:0006893; P:GO:0015031; P:GO:0032456; F:GO:0003674; C:GO:0005768; C:GO:0016021	P:Golgi to plasma membrane transport; P:protein transport; P:endocytic recycling; F:molecular_function; C:endosome; C:integral component of membrane
TRINITY_DN14888_c1_g1_i1	CHST8_MOUSE Carbohydrate sulfotransferase 8 OS=Mus musculus OX=10090 GN=Chst8 PE=2 SV=1	327	5	4.35023e-29	76.02	7	P:GO:0006790; P:GO:0016051; P:GO:0016486; P:GO:0030166; F:GO:0001537; C:GO:0005794; C:GO:0016021	P:sulfur compound metabolic process; P:carbohydrate biosynthetic process; P:peptide hormone processing; P:proteoglycan biosynthetic process; F:N-acetylgalactosamine 4-O-sulfotransferase activity; C:Golgi apparatus; C:integral component of membrane
TRINITY_DN4193_c1_g1_i2	TRUB1_HUMAN Probable tRNA pseudouridine synthase 1 OS=Homo sapiens OX=9606 GN=TRUB1 PE=1 SV=1	943	5	2.61753e-130	69.93	7	P:GO:0006400; P:GO:1990481; F:GO:0003723; F:GO:0009982; C:GO:0005634; C:GO:0005739; C:GO:0005829	P:tRNA modification; P:mRNA pseudouridine synthesis; F:RNA binding; F:pseudouridine synthase activity; C:nucleus; C:mitochondrion; C:cytosol
TRINITY_DN50231_c0_g1_i1	UTP20_MOUSE Small subunit processome component 20 homolog OS=Mus musculus OX=10090 GN=Utp20 PE=1 SV=2	232	2	3.05431e-30	84.21	5	P:GO:0006364; C:GO:0005730; C:GO:0005886; C:GO:0030686; C:GO:0032040	P:rRNA processing; C:nucleolus; C:plasma membrane; C:90S preribosome; C:small-subunit processome
TRINITY_DN10582_c0_g1_i1	MRPL46_RM46_PONAB 39S ribosomal protein L46, mitochondrial OS=Pongo abelii OX=9601 GN=MRPL46 PE=2 SV=1	270	5	2.53815e-09	75.03	4	F:GO:0003735; C:GO:0005654; C:GO:0005762; C:GO:0030054	F:structural constituent of ribosome; C:nucleoplasm; C:mitochondrial large ribosomal subunit; C:cell junction
TRINITY_DN19380_c5_g1_i1	ZMYM2_PONAB Zinc finger MYM-type protein 2 OS=Pongo abelii OX=9601 GN=ZMYM2 PE=2 SV=1	235	5	6.09297e-29	81.09	1	F:GO:0008270	F:zinc ion binding
TRINITY_DN45863_c0_g1_i1	TENT5A_TET5A_HUMAN Terminal nucleotidyltransferase 5A OS=Homo sapiens OX=9606 GN=TENT5A PE=1 SV=2	244	5	6.06804e-39	89.64	4	P:GO:0009617; P:GO:0048255; F:GO:1990817; C:GO:0005575	P:response to bacterium; P:mRNA stabilization; F:RNA adenylyltransferase activity; C:cellular_component
TRINITY_DN89864_c0_g1_i1	TUBB4B_XM_014952333.1 PREDICTED: Calidris pugnax tubulin, beta 4B class IVb (TUBB4B), mRNA	212	1	2.83366e-06	64.81	8	P:GO:0000226; P:GO:0000278; F:GO:0003725; F:GO:0003924; F:GO:0005200; F:GO:0005525; C:GO:0005737; C:GO:0005874	P:microtubule cytoskeleton organization; P:mitotic cell cycle; F:double-stranded RNA binding; F:GTPase activity; F:structural constituent of cytoskeleton; F:GTP binding; C:cytoplasm; C:microtubule
TRINITY_DN59502_c0_g1_i1	PRORP_MRPP3_HUMAN Mitochondrial ribonuclease P catalytic subunit OS=Homo sapiens OX=9606 GN=PRORP PE=1 SV=2	220	4	2.40423e-16	69.77	8	P:GO:0001682; P:GO:0097745; F:GO:0004526; F:GO:0005515; F:GO:0046872; C:GO:0005654; C:GO:0030678; C:GO:0042645	P:tRNA 5'-leader removal; P:mitochondrial tRNA 5'-end processing; F:ribonuclease P activity; F:protein binding; F:metal ion binding; C:nucleoplasm; C:mitochondrial ribonuclease P complex; C:mitochondrial nucleoid
TRINITY_DN3465_c0_g1_i3	UBB_HUMAN Polyubiquitin-B OS=Homo sapiens OX=9606 GN=UBB PE=1 SV=1	219	5	3.67661e-10	65.71	15	P:GO:0007141; P:GO:0007144; P:GO:0008585; P:GO:0016567; P:GO:0019941; P:GO:0021888; P:GO:0060613; P:GO:0072520; P:GO:0097009; F:GO:0003735; F:GO:0031386; F:GO:0031625; C:GO:0005654; C:GO:0019031; C:GO:0022627	P:male meiosis I; P:female meiosis I; P:female gonad development; P:protein ubiquitination; P:modification-dependent protein catabolic process; P:hypothalamus gonadotrophin-releasing hormone neuron development; P:fat pad development; P:seminiferous tubule development; P:energy homeostasis; F:structural constituent of ribosome; F:protein tag; F:ubiquitin protein ligase binding; C:nucleoplasm; C:vi…
TRINITY_DN33414_c0_g1_i1	FKBP1A_FKB1A_BOVIN Peptidyl-prolyl cis-trans isomerase FKBP1A OS=Bos taurus OX=9913 GN=FKBP1A PE=1 SV=2	223	5	2.22839e-18	74.15	19	P:GO:0007141; P:GO:0007144; P:GO:0008585; P:GO:0016567; P:GO:0019941; P:GO:0021888; P:GO:0031640; P:GO:0035821; P:GO:0050832; P:GO:0060613; P:GO:0072520; P:GO:0097009; F:GO:0003735; F:GO:0031386; F:GO:0031625; F:GO:0090729; C:GO:0005576; C:GO:0005654; C:GO:0022627	P:male meiosis I; P:female meiosis I; P:female gonad development; P:protein ubiquitination; P:modification-dependent protein catabolic process; P:hypothalamus gonadotrophin-releasing hormone neuron development; P:killing of cells of another organism; P:modulation of process of another organism; P:defense response to fungus; P:fat pad development; P:seminiferous tubule development; P:energy homeos…
TRINITY_DN43667_c0_g1_i1	CTNNB1_CTNB1_MOUSE Catenin beta-1 OS=Mus musculus OX=10090 GN=CTNNB1 PE=1 SV=1	206	5	1.03824e-12	76.09	147	P:GO:0000122; P:GO:0000209; P:GO:0000578; P:GO:0000904; P:GO:0001569; P:GO:0001658; P:GO:0001702; P:GO:0001708; P:GO:0001711; P:GO:0001764; P:GO:0001840; P:GO:0002052; P:GO:0002053; P:GO:0002089; P:GO:0003266; P:GO:0003340; P:GO:0007160; P:GO:0007268; P:GO:0007398; P:GO:0007403; P:GO:0008285; P:GO:0009410; P:GO:0009948; P:GO:0009950; P:GO:0009954; P:GO:0010629; P:GO:0010909; P:GO:0016525; P:GO:00…	P:negative regulation of transcription by RNA polymerase II; P:protein polyubiquitination; P:embryonic axis specification; P:cell morphogenesis involved in differentiation; P:branching involved in blood vessel morphogenesis; P:branching involved in ureteric bud morphogenesis; P:gastrulation with mouth forming second; P:cell fate specification; P:endodermal cell fate commitment; P:neuron migration…
TRINITY_DN4135_c0_g1_i2	TGDS_BOVIN dTDP-D-glucose 4,6-dehydratase OS=Bos taurus OX=9913 GN=TGDS PE=2 SV=1	367	5	3.41093e-35	82.41	2	P:GO:0009225; F:GO:0008460	P:nucleotide-sugar metabolic process; F:dTDP-glucose 4,6-dehydratase activity
TRINITY_DN53_c1_g1_i1	SERC1_PONAB Serine incorporator 1 OS=Pongo abelii OX=9601 GN=SERINC1 PE=2 SV=1	208	5	8.25894e-06	54.6	22	P:GO:0000122; P:GO:0006658; P:GO:0006665; P:GO:0007376; P:GO:0007480; P:GO:0015979; P:GO:0022900; P:GO:0035288; P:GO:0035289; P:GO:0045664; P:GO:0045944; P:GO:1902692; F:GO:0000978; F:GO:0000981; F:GO:0005506; F:GO:0008134; F:GO:0009055; F:GO:0020037; C:GO:0005634; C:GO:0005886; C:GO:0009535; C:GO:0031361	P:negative regulation of transcription by RNA polymerase II; P:phosphatidylserine metabolic process; P:sphingolipid metabolic process; P:cephalic furrow formation; P:imaginal disc-derived leg morphogenesis; P:photosynthesis; P:electron transport chain; P:anterior head segmentation; P:posterior head segmentation; P:regulation of neuron differentiation; P:positive regulation of transcription by RNA…
TRINITY_DN12170_c0_g1_i3	GPR89_GPHR_CHICK Golgi pH regulator OS=Gallus gallus OX=9031 GN=GPR89 PE=2 SV=1	576	5	1.60797e-139	98.12	10	P:GO:0015031; P:GO:0015698; P:GO:0030217; P:GO:0034765; P:GO:0043588; P:GO:0051452; F:GO:0008308; C:GO:0016021; C:GO:0030660; C:GO:0032580	P:protein transport; P:inorganic anion transport; P:T cell differentiation; P:regulation of ion transmembrane transport; P:skin development; P:intracellular pH reduction; F:voltage-gated anion channel activity; C:integral component of membrane; C:Golgi-associated vesicle membrane; C:Golgi cisterna membrane
TRINITY_DN38367_c1_g1_i1	Poglut2_PLGT2_MOUSE Protein O-glucosyltransferase 2 OS=Mus musculus OX=10090 GN=Poglut2 PE=1 SV=1	230	3	5.33952e-19	86.23	32	P:GO:0002639; P:GO:0006954; P:GO:0006955; P:GO:0007160; P:GO:0007219; P:GO:0009952; P:GO:0018242; P:GO:0019221; P:GO:0021615; P:GO:0030878; P:GO:0030890; P:GO:0045645; P:GO:0045666; P:GO:0045944; P:GO:0046427; P:GO:0048704; P:GO:0050731; P:GO:0051091; P:GO:0051216; P:GO:0071803; F:GO:0000978; F:GO:0001228; F:GO:0005125; F:GO:0005137; F:GO:0008083; F:GO:0035251; F:GO:0035252; C:GO:0005615; C:GO:00…	P:positive regulation of immunoglobulin production; P:inflammatory response; P:immune response; P:cell-matrix adhesion; P:Notch signaling pathway; P:anterior/posterior pattern specification; P:protein O-linked glycosylation via serine; P:cytokine-mediated signaling pathway; P:glossopharyngeal nerve morphogenesis; P:thyroid gland development; P:positive regulation of B cell proliferation; P:positi…
TRINITY_DN135097_c0_g1_i1	FAT4_A0A093FPT0_TYTAL Protocadherin Fat 4 (Fragment) OS=Tyto alba OX=56313 GN=FAT4 PE=4 SV=1	211	5	4.29443e-15	95.38	17	P:GO:0001658; P:GO:0003007; P:GO:0007009; P:GO:0007156; P:GO:0007157; P:GO:0007219; P:GO:0008543; P:GO:0035329; P:GO:0043931; P:GO:0048565; P:GO:0060122; P:GO:0072137; P:GO:0072307; F:GO:0005509; C:GO:0005886; C:GO:0016021; C:GO:0045177	P:branching involved in ureteric bud morphogenesis; P:heart morphogenesis; P:plasma membrane organization; P:homophilic cell adhesion via plasma membrane adhesion molecules; P:heterophilic cell-cell adhesion via plasma membrane cell adhesion molecules; P:Notch signaling pathway; P:fibroblast growth factor receptor signaling pathway; P:hippo signaling; P:ossification involved in bone maturation; P…
TRINITY_DN163695_c0_g1_i1	PIK3CB_PK3CB_HUMAN Phosphatidylinositol 4,5-bisphosphate 3-kinase catalytic subunit beta isoform OS=Homo sapiens OX=9606 GN=PIK3CB PE=1 SV=1	220	5	1.81182e-32	92.33	39	P:GO:0001935; P:GO:0001952; P:GO:0002931; P:GO:0003376; P:GO:0006874; P:GO:0006897; P:GO:0006914; P:GO:0007156; P:GO:0010595; P:GO:0010628; P:GO:0014065; P:GO:0030168; P:GO:0033031; P:GO:0035022; P:GO:0036092; P:GO:0040016; P:GO:0043407; P:GO:0045892; P:GO:0051000; P:GO:0051897; P:GO:0051898; P:GO:0060055; P:GO:1900747; P:GO:1903298; P:GO:1903671; F:GO:0003677; F:GO:0005524; F:GO:0008270; F:GO:00…	P:endothelial cell proliferation; P:regulation of cell-matrix adhesion; P:response to ischemia; P:sphingosine-1-phosphate receptor signaling pathway; P:cellular calcium ion homeostasis; P:endocytosis; P:autophagy; P:homophilic cell adhesion via plasma membrane adhesion molecules; P:positive regulation of endothelial cell migration; P:positive regulation of gene expression; P:phosphatidylinositol …
TRINITY_DN116439_c0_g1_i1	CFAP161_CF161_HUMAN Cilia- and flagella-associated protein 161 OS=Homo sapiens OX=9606 GN=CFAP161 PE=1 SV=1	250	3	1.5749e-37	77.64	31	P:GO:0001172; P:GO:0006351; P:GO:0006508; P:GO:0018144; P:GO:0019062; P:GO:0034220; P:GO:0039503; P:GO:0039520; P:GO:0039522; P:GO:0039657; P:GO:0039694; P:GO:0039707; P:GO:0044694; P:GO:0051259; P:GO:0060271; P:GO:0075509; F:GO:0003723; F:GO:0003724; F:GO:0003968; F:GO:0004197; F:GO:0005198; F:GO:0005216; F:GO:0005524; F:GO:0017111; F:GO:0046872; C:GO:0030659; C:GO:0031514; C:GO:0039618; C:GO:00…	P:transcription, RNA-templated; P:transcription, DNA-templated; P:proteolysis; P:RNA-protein covalent cross-linking; P:virion attachment to host cell; P:ion transmembrane transport; P:suppression by virus of host innate immune response; P:induction by virus of host autophagy; P:suppression by virus of host mRNA export from nucleus; P:suppression by virus of host gene expression; P:viral RNA genom…
TRINITY_DN12063_c0_g1_i1	TBC1D24_TBC24_XENTR TBC1 domain family member 24 OS=Xenopus tropicalis OX=8364 GN=tbc1d24 PE=2 SV=1	1240	5	1.45394e-121	83.9	9	P:GO:0007274; P:GO:0048488; P:GO:0061564; P:GO:1902083; P:GO:1903204; F:GO:0005096; C:GO:0005886; C:GO:0030659; C:GO:0031594	P:neuromuscular synaptic transmission; P:synaptic vesicle endocytosis; P:axon development; P:negative regulation of peptidyl-cysteine S-nitrosylation; P:negative regulation of oxidative stress-induced neuron death; F:GTPase activator activity; C:plasma membrane; C:cytoplasmic vesicle membrane; C:neuromuscular junction
TRINITY_DN13443_c0_g1_i3	TMEM170A_T170A_CHICK Transmembrane protein 170A OS=Gallus gallus OX=9031 GN=TMEM170A PE=2 SV=1	888	5	1.17944e-80	90.19	4	P:GO:0071786; C:GO:0005635; C:GO:0005789; C:GO:0016021	P:endoplasmic reticulum tubular network organization; C:nuclear envelope; C:endoplasmic reticulum membrane; C:integral component of membrane
TRINITY_DN130763_c0_g1_i1	DKK2_HUMAN Dickkopf-related protein 2 OS=Homo sapiens OX=9606 GN=DKK2 PE=1 SV=1	272	5	7.02894e-36	84.79	5	P:GO:0090090; P:GO:2000272; F:GO:0039706; F:GO:0048019; C:GO:0005615	P:negative regulation of canonical Wnt signaling pathway; P:negative regulation of signaling receptor activity; F:co-receptor binding; F:receptor antagonist activity; C:extracellular space
TRINITY_DN173234_c0_g1_i1	EVC2_A0A2I0U6X9_LIMLA Limbin OS=Limosa lapponica baueri OX=1758121 GN=EVC2 PE=4 SV=1	221	5	4.27429e-28	97.29	7	P:GO:0007224; C:GO:0005634; C:GO:0005737; C:GO:0005856; C:GO:0016021; C:GO:0060170; C:GO:0098797	P:smoothened signaling pathway; C:nucleus; C:cytoplasm; C:cytoskeleton; C:integral component of membrane; C:ciliary membrane; C:plasma membrane protein complex
TRINITY_DN110545_c0_g1_i1	TF_A0A0Q3U1U5_AMAAE Ovotransferrin OS=Amazona aestiva OX=12930 GN=TF PE=3 SV=1	220	1	2.43205e-08	70.37	58	P:GO:0002227; P:GO:0006826; P:GO:0010628; P:GO:0010629; P:GO:0019731; P:GO:0019732; P:GO:0030335; P:GO:0031640; P:GO:0031665; P:GO:0032680; P:GO:0032780; P:GO:0032874; P:GO:0033138; P:GO:0033690; P:GO:0034145; P:GO:0036481; P:GO:0043066; P:GO:0043123; P:GO:0043406; P:GO:0044319; P:GO:0044793; P:GO:0045071; P:GO:0045669; P:GO:0045747; P:GO:0050821; P:GO:0050829; P:GO:0051092; P:GO:0051673; P:GO:00…	P:innate immune response in mucosa; P:iron ion transport; P:positive regulation of gene expression; P:negative regulation of gene expression; P:antibacterial humoral response; P:antifungal humoral response; P:positive regulation of cell migration; P:killing of cells of another organism; P:negative regulation of lipopolysaccharide-mediated signaling pathway; P:regulation of tumor necrosis factor p…
TRINITY_DN28913_c0_g1_i2	HEXD_MOUSE Hexosaminidase D OS=Mus musculus OX=10090 GN=Hexd PE=1 SV=1	1045	3	1.29369e-177	81.12	2	P:GO:0005975; F:GO:0015929	P:carbohydrate metabolic process; F:hexosaminidase activity
TRINITY_DN17450_c0_g1_i1	APP_A4_PIG Amyloid-beta A4 protein OS=Sus scrofa OX=9823 GN=APP PE=2 SV=2	211	5	1.93917e-06	66.67	100	P:GO:0001774; P:GO:0001823; P:GO:0002003; P:GO:0002018; P:GO:0002265; P:GO:0006378; P:GO:0006417; P:GO:0006878; P:GO:0006897; P:GO:0006979; P:GO:0007176; P:GO:0007586; P:GO:0007617; P:GO:0008088; P:GO:0008203; P:GO:0008285; P:GO:0008344; P:GO:0008542; P:GO:0008584; P:GO:0009755; P:GO:0010629; P:GO:0010800; P:GO:0010951; P:GO:0010971; P:GO:0014005; P:GO:0016199; P:GO:0016322; P:GO:0016358; P:GO:00…	P:microglial cell activation; P:mesonephros development; P:angiotensin maturation; P:renin-angiotensin regulation of aldosterone production; P:astrocyte activation involved in immune response; P:mRNA polyadenylation; P:regulation of translation; P:cellular copper ion homeostasis; P:endocytosis; P:response to oxidative stress; P:regulation of epidermal growth factor-activated receptor activity; P:…
TRINITY_DN78540_c0_g1_i1	NPTN_MOUSE Neuroplastin OS=Mus musculus OX=10090 GN=Nptn PE=1 SV=3	233	1	0.000130229	67.5	12	P:GO:0001818; P:GO:0006874; P:GO:0007156; P:GO:0007411; P:GO:0050804; P:GO:0070593; P:GO:1902683; P:GO:1904861; F:GO:0098632; C:GO:0001772; C:GO:0016021; C:GO:0030424	P:negative regulation of cytokine production; P:cellular calcium ion homeostasis; P:homophilic cell adhesion via plasma membrane adhesion molecules; P:axon guidance; P:modulation of chemical synaptic transmission; P:dendrite self-avoidance; P:regulation of receptor localization to synapse; P:excitatory synapse assembly; F:cell-cell adhesion mediator activity; C:immunological synapse; C:integral c…
TRINITY_DN39422_c0_g1_i1	TTC37_HUMAN Tetratricopeptide repeat protein 37 OS=Homo sapiens OX=9606 GN=TTC37 PE=1 SV=1	271	2	5.61613e-22	78.58	5	P:GO:0034427; C:GO:0000791; C:GO:0005654; C:GO:0005829; C:GO:0055087	P:nuclear-transcribed mRNA catabolic process, exonucleolytic, 3'-5'; C:euchromatin; C:nucleoplasm; C:cytosol; C:Ski complex
TRINITY_DN29781_c0_g1_i1	MBOAT7_MBOA7_XENLA Lysophospholipid acyltransferase 7 OS=Xenopus laevis OX=8355 GN=mboat7 PE=2 SV=1	204	3	2.27089e-08	77.65	12	P:GO:0006661; P:GO:0021591; P:GO:0021819; P:GO:0030258; P:GO:0036149; P:GO:0036151; P:GO:0090207; F:GO:0008374; F:GO:0071617; C:GO:0005783; C:GO:0016021; C:GO:0044233	P:phosphatidylinositol biosynthetic process; P:ventricular system development; P:layer formation in cerebral cortex; P:lipid modification; P:phosphatidylinositol acyl-chain remodeling; P:phosphatidylcholine acyl-chain remodeling; P:regulation of triglyceride metabolic process; F:O-acyltransferase activity; F:lysophospholipid acyltransferase activity; C:endoplasmic reticulum; C:integral component …
TRINITY_DN1193_c2_g1_i2	CTBP2_BOVIN C-terminal-binding protein 2 OS=Bos taurus OX=9913 GN=CTBP2 PE=1 SV=1	265	5	1.06107e-07	64.56	25	P:GO:0016081; P:GO:0035563; P:GO:0045892; P:GO:0045944; P:GO:0048386; P:GO:0048790; P:GO:0050872; P:GO:1990830; F:GO:0001222; F:GO:0003682; F:GO:0003713; F:GO:0003714; F:GO:0016616; F:GO:0019901; F:GO:0042974; F:GO:0044877; F:GO:0051287; F:GO:0098882; C:GO:0005634; C:GO:0017053; C:GO:0098684; C:GO:0098831; C:GO:0098978; C:GO:0098982; C:GO:0099523	P:synaptic vesicle docking; P:positive regulation of chromatin binding; P:negative regulation of transcription, DNA-templated; P:positive regulation of transcription by RNA polymerase II; P:positive regulation of retinoic acid receptor signaling pathway; P:maintenance of presynaptic active zone structure; P:white fat cell differentiation; P:cellular response to leukemia inhibitory factor; F:trans…
TRINITY_DN49921_c0_g1_i1	HSP90AA1_HS90A_RAT Heat shock protein HSP 90-alpha OS=Rattus norvegicus OX=10116 GN=Hsp90aa1 PE=1 SV=3	276	5	4.78605e-13	70.89	63	P:GO:0002218; P:GO:0002230; P:GO:0006457; P:GO:0007004; P:GO:0008284; P:GO:0009409; P:GO:0010243; P:GO:0021955; P:GO:0030010; P:GO:0031396; P:GO:0032273; P:GO:0032570; P:GO:0032728; P:GO:0032880; P:GO:0033138; P:GO:0034605; P:GO:0042981; P:GO:0045040; P:GO:0045429; P:GO:0046677; P:GO:0048675; P:GO:0050821; P:GO:0051131; P:GO:0051897; P:GO:0051973; P:GO:0098586; P:GO:1902751; P:GO:1902949; P:GO:19…	P:activation of innate immune response; P:positive regulation of defense response to virus by host; P:protein folding; P:telomere maintenance via telomerase; P:positive regulation of cell population proliferation; P:response to cold; P:response to organonitrogen compound; P:central nervous system neuron axonogenesis; P:establishment of cell polarity; P:regulation of protein ubiquitination; P:posi…
TRINITY_DN20105_c0_g1_i5	AFG3L2_AFG32_HUMAN AFG3-like protein 2 OS=Homo sapiens OX=9606 GN=AFG3L2 PE=1 SV=2	1412	5	0	94.59	21	P:GO:0007409; P:GO:0007528; P:GO:0008053; P:GO:0016540; P:GO:0021675; P:GO:0033619; P:GO:0034982; P:GO:0036444; P:GO:0040014; P:GO:0042407; P:GO:0042552; P:GO:0051560; P:GO:0055001; P:GO:0060013; P:GO:0065003; F:GO:0004176; F:GO:0004222; F:GO:0005524; F:GO:0008270; F:GO:0016887; C:GO:0005745	P:axonogenesis; P:neuromuscular junction development; P:mitochondrial fusion; P:protein autoprocessing; P:nerve development; P:membrane protein proteolysis; P:mitochondrial protein processing; P:calcium import into the mitochondrion; P:regulation of multicellular organism growth; P:cristae formation; P:myelination; P:mitochondrial calcium ion homeostasis; P:muscle cell development; P:righting ref…
TRINITY_DN6457_c1_g1_i1	BBX_MOUSE HMG box transcription factor BBX OS=Mus musculus OX=10090 GN=Bbx PE=1 SV=2	219	2	1.24672e-19	96.25	17	P:GO:0000122; P:GO:0007155; P:GO:0007420; P:GO:0007612; P:GO:0007613; P:GO:0035176; P:GO:0048286; P:GO:0060348; F:GO:0000977; F:GO:0000981; F:GO:0003682; F:GO:0005515; C:GO:0005576; C:GO:0005654; C:GO:0005829; C:GO:0009289; C:GO:0032991	P:negative regulation of transcription by RNA polymerase II; P:cell adhesion; P:brain development; P:learning; P:memory; P:social behavior; P:lung alveolus development; P:bone development; F:RNA polymerase II transcription regulatory region sequence-specific DNA binding; F:DNA-binding transcription factor activity, RNA polymerase II-specific; F:chromatin binding; F:protein binding; C:extracellula…
TRINITY_DN4261_c0_g1_i1	STAMBPL1_STALP_HUMAN AMSH-like protease OS=Homo sapiens OX=9606 GN=STAMBPL1 PE=1 SV=2	814	5	6.25423e-62	72.11	7	P:GO:0070536; F:GO:0004843; F:GO:0008237; F:GO:0061578; F:GO:0070122; C:GO:0005768; C:GO:0016020	P:protein K63-linked deubiquitination; F:cysteine-type deubiquitinase activity; F:metallopeptidase activity; F:Lys63-specific deubiquitinase activity; F:isopeptidase activity; C:endosome; C:membrane
TRINITY_DN176503_c0_g1_i1	FAAP24_FAP24_MOUSE Fanconi anemia core complex-associated protein 24 OS=Mus musculus OX=10090 GN=FAAP24 PE=2 SV=1	219	3	2.04117e-31	87.5	4	P:GO:0036297; F:GO:0003682; C:GO:0005654; C:GO:0043240	P:interstrand cross-link repair; F:chromatin binding; C:nucleoplasm; C:Fanconi anaemia nuclear complex
TRINITY_DN16483_c0_g1_i5	IRF2BP2_I2BP2_MOUSE Interferon regulatory factor 2-binding protein 2 OS=Mus musculus OX=10090 GN=Irf2bp2 PE=1 SV=1	493	5	1.76418e-54	99.41	5	P:GO:0006357; P:GO:0045892; F:GO:0003714; F:GO:0046872; C:GO:0005634	P:regulation of transcription by RNA polymerase II; P:negative regulation of transcription, DNA-templated; F:transcription corepressor activity; F:metal ion binding; C:nucleus
TRINITY_DN149489_c0_g1_i1	IL1RAPL1_A0A2I0U5C9_LIMLA Interleukin-1 receptor accessory protein-like 1 OS=Limosa lapponica baueri OX=1758121 GN=IL1RAPL1 PE=3 SV=1	238	5	4.9529e-26	95.7	12	P:GO:0019221; P:GO:0045920; P:GO:0099175; P:GO:0099545; P:GO:1905606; F:GO:0003953; F:GO:0004908; C:GO:0005886; C:GO:0016021; C:GO:0030424; C:GO:0030425; C:GO:0098978	P:cytokine-mediated signaling pathway; P:negative regulation of exocytosis; P:regulation of postsynapse organization; P:trans-synaptic signaling by trans-synaptic complex; P:regulation of presynapse assembly; F:NAD+ nucleosidase activity; F:interleukin-1 receptor activity; C:plasma membrane; C:integral component of membrane; C:axon; C:dendrite; C:glutamatergic synapse
TRINITY_DN7693_c0_g1_i3	PEX11G_PX11C_MOUSE Peroxisomal membrane protein 11C OS=Mus musculus OX=10090 GN=Pex11g PE=1 SV=2	359	2	2.05693e-23	74.27	4	P:GO:0016559; P:GO:0044375; C:GO:0005779; C:GO:0032991	P:peroxisome fission; P:regulation of peroxisome size; C:integral component of peroxisomal membrane; C:protein-containing complex
TRINITY_DN61232_c2_g1_i1	GSTM5_RAT Glutathione S-transferase Mu 5 OS=Rattus norvegicus OX=10116 GN=Gstm5 PE=1 SV=3	227	5	6.45848e-07	58.46	28	P:GO:0000226; P:GO:0000278; P:GO:0006749; P:GO:0015986; P:GO:0018916; P:GO:0042178; P:GO:0070458; F:GO:0003729; F:GO:0003924; F:GO:0004364; F:GO:0005200; F:GO:0005525; F:GO:0019899; F:GO:0042803; F:GO:0043295; F:GO:0046933; C:GO:0005618; C:GO:0005794; C:GO:0005829; C:GO:0005874; C:GO:0005886; C:GO:0009506; C:GO:0009570; C:GO:0016021; C:GO:0035686; C:GO:0045171; C:GO:0045261; C:GO:0045298	P:microtubule cytoskeleton organization; P:mitotic cell cycle; P:glutathione metabolic process; P:proton motive force-driven ATP synthesis; P:nitrobenzene metabolic process; P:xenobiotic catabolic process; P:cellular detoxification of nitrogen compound; F:mRNA binding; F:GTPase activity; F:glutathione transferase activity; F:structural constituent of cytoskeleton; F:GTP binding; F:enzyme binding;…
TRINITY_DN7220_c2_g1_i1	MED27_PIG Mediator of RNA polymerase II transcription subunit 27 OS=Sus scrofa OX=9823 GN=MED27 PE=2 SV=1	1399	5	0	98.25	9	P:GO:0006357; P:GO:0019827; P:GO:0045893; F:GO:0003713; C:GO:0005654; C:GO:0005667; C:GO:0005730; C:GO:0005829; C:GO:0016592	P:regulation of transcription by RNA polymerase II; P:stem cell population maintenance; P:positive regulation of transcription, DNA-templated; F:transcription coactivator activity; C:nucleoplasm; C:transcription regulator complex; C:nucleolus; C:cytosol; C:mediator complex
TRINITY_DN199918_c0_g1_i1	SMCHD1_SMHD1_HUMAN Structural maintenance of chromosomes flexible hinge domain-containing protein 1 OS=Homo sapiens OX=9606 GN=SMCHD1 PE=1 SV=2	245	2	2.0925e-40	87.65	9	P:GO:0043584; P:GO:0051276; P:GO:2000042; P:GO:2001034; F:GO:0005524; F:GO:0016887; F:GO:0042803; C:GO:0000781; C:GO:0035861	P:nose development; P:chromosome organization; P:negative regulation of double-strand break repair via homologous recombination; P:positive regulation of double-strand break repair via nonhomologous end joining; F:ATP binding; F:ATP hydrolysis activity; F:protein homodimerization activity; C:chromosome, telomeric region; C:site of double-strand break
TRINITY_DN131966_c0_g1_i2	SLC14A2_UT2_RABIT Urea transporter 2 OS=Oryctolagus cuniculus OX=9986 GN=SLC14A2 PE=2 SV=1	789	5	3.05501e-107	80.37	4	P:GO:0071918; F:GO:0015204; C:GO:0005886; C:GO:0016021	P:urea transmembrane transport; F:urea transmembrane transporter activity; C:plasma membrane; C:integral component of membrane
TRINITY_DN153435_c0_g1_i1	GABRP_GBRP_BOVIN Gamma-aminobutyric acid receptor subunit pi OS=Bos taurus OX=9913 GN=GABRP PE=2 SV=1	205	5	1.28911e-29	85.14	14	P:GO:0007165; P:GO:0007268; P:GO:0042391; P:GO:0050877; P:GO:1902476; F:GO:0004890; F:GO:0005230; F:GO:0005254; F:GO:0030594; C:GO:0005887; C:GO:0034707; C:GO:0043005; C:GO:0045211; C:GO:1902711	P:signal transduction; P:chemical synaptic transmission; P:regulation of membrane potential; P:nervous system process; P:chloride transmembrane transport; F:GABA-A receptor activity; F:extracellular ligand-gated ion channel activity; F:chloride channel activity; F:neurotransmitter receptor activity; C:integral component of plasma membrane; C:chloride channel complex; C:neuron projection; C:postsy…
TRINITY_DN6556_c0_g1_i2	CPTP_XENLA Ceramide-1-phosphate transfer protein OS=Xenopus laevis OX=8355 GN=cptp PE=2 SV=1	983	5	3.57081e-18	80.91	12	P:GO:0010507; P:GO:0032691; P:GO:0120009; P:GO:1900226; P:GO:1902389; F:GO:1902387; F:GO:1902388; C:GO:0005634; C:GO:0005768; C:GO:0005794; C:GO:0005829; C:GO:0005886	P:negative regulation of autophagy; P:negative regulation of interleukin-1 beta production; P:intermembrane lipid transfer; P:negative regulation of NLRP3 inflammasome complex assembly; P:ceramide 1-phosphate transport; F:ceramide 1-phosphate binding; F:ceramide 1-phosphate transfer activity; C:nucleus; C:endosome; C:Golgi apparatus; C:cytosol; C:plasma membrane
TRINITY_DN70775_c0_g1_i2	PARP14_PAR14_MOUSE Protein mono-ADP-ribosyltransferase PARP14 OS=Mus musculus OX=10090 GN=Parp14 PE=1 SV=3	369	5	4.56861e-24	72.34	9	P:GO:0010629; P:GO:0045892; P:GO:0070212; P:GO:0140289; F:GO:0003714; F:GO:0003950; F:GO:1990404; C:GO:0005634; C:GO:0005737	P:negative regulation of gene expression; P:negative regulation of transcription, DNA-templated; P:protein poly-ADP-ribosylation; P:protein mono-ADP-ribosylation; F:transcription corepressor activity; F:NAD+ ADP-ribosyltransferase activity; F:NAD+-protein ADP-ribosyltransferase activity; C:nucleus; C:cytoplasm
TRINITY_DN47384_c0_g1_i1	AGBL1_A0A663EAA0_AQUCH ATP/GTP binding protein like 1 OS=Aquila chrysaetos chrysaetos OX=223781 GN=AGBL1 PE=3 SV=1	260	1	5.89566e-12	97.14	6	P:GO:0006508; P:GO:0035609; P:GO:0035610; F:GO:0004181; F:GO:0008270; C:GO:0005829	P:proteolysis; P:C-terminal protein deglutamylation; P:protein side chain deglutamylation; F:metallocarboxypeptidase activity; F:zinc ion binding; C:cytosol
TRINITY_DN3500_c0_g1_i2	PAIP1_MOUSE Polyadenylate-binding protein-interacting protein 1 OS=Mus musculus OX=10090 GN=Paip1 PE=1 SV=1	678	3	5.35681e-53	88.08	4	P:GO:0006446; P:GO:0045727; F:GO:0003723; F:GO:0008494	P:regulation of translational initiation; P:positive regulation of translation; F:RNA binding; F:translation activator activity
TRINITY_DN162017_c0_g1_i1	PLAU_UROK_CHICK Urokinase-type plasminogen activator OS=Gallus gallus OX=9031 GN=PLAU PE=2 SV=1	230	5	4.45078e-32	67.7	4	P:GO:0031639; P:GO:0033628; F:GO:0004252; C:GO:0005615	P:plasminogen activation; P:regulation of cell adhesion mediated by integrin; F:serine-type endopeptidase activity; C:extracellular space
TRINITY_DN36411_c0_g1_i1	MT-CO1_A0A2I6QF59_9CRUS Cytochrome c oxidase subunit 1 (Fragment) GN=COI OS=Strandesia nupelia OX=1339097 PE=3 SV=1	205	4	0.000576512	56.74	26	P:GO:0003341; P:GO:0006120; P:GO:0006122; P:GO:0006123; P:GO:0006979; P:GO:0008535; P:GO:0015990; P:GO:0032981; P:GO:0042776; P:GO:0072593; F:GO:0004129; F:GO:0005507; F:GO:0008121; F:GO:0008137; F:GO:0008569; F:GO:0020037; F:GO:0045505; F:GO:0046933; F:GO:0048039; F:GO:0051959; C:GO:0000276; C:GO:0005747; C:GO:0005750; C:GO:0005751; C:GO:0005858; C:GO:0031305	P:cilium movement; P:mitochondrial electron transport, NADH to ubiquinone; P:mitochondrial electron transport, ubiquinol to cytochrome c; P:mitochondrial electron transport, cytochrome c to oxygen; P:response to oxidative stress; P:respiratory chain complex IV assembly; P:electron transport coupled proton transport; P:mitochondrial respiratory chain complex I assembly; P:proton motive force-drive…
TRINITY_DN3419_c0_g1_i2	TMEM233_transmembrane protein 233 (TMEM233)	451	2	3.84989e-07	68.29	1	C:GO:0016021	C:integral component of membrane
TRINITY_DN180690_c0_g1_i1	Calidris pugnax transgelin 3 (TAGLN3), transcript variant X3, mRNA	237	3	5.11691e-07	77.08	3	P:GO:0000122; C:GO:0005634; C:GO:0005856	P:negative regulation of transcription by RNA polymerase II; C:nucleus; C:cytoskeleton
TRINITY_DN29590_c0_g1_i1	ZNF99_zinc finger protein 99-like (ZNF99)	233	5	4.10945e-21	86.64	5	P:GO:0045944; F:GO:0000978; F:GO:0001228; F:GO:0046872; C:GO:0005634	P:positive regulation of transcription by RNA polymerase II; F:RNA polymerase II cis-regulatory region sequence-specific DNA binding; F:DNA-binding transcription activator activity, RNA polymerase II-specific; F:metal ion binding; C:nucleus
TRINITY_DN55231_c0_g1_i1	ZMIZ1-X9_Tyto alba alba zinc finger MIZ-type containing 1 (ZMIZ1), transcript variant X9, mRNA	241	5	3.47945e-86	91.29	20	P:GO:0001570; P:GO:0003007; P:GO:0007179; P:GO:0007296; P:GO:0007569; P:GO:0030521; P:GO:0033233; P:GO:0045582; P:GO:0045747; P:GO:0045815; P:GO:0045944; P:GO:0048146; P:GO:0048589; P:GO:0048844; P:GO:0060395; F:GO:0008270; F:GO:0030374; F:GO:0046332; C:GO:0005654; C:GO:0005829	P:vasculogenesis; P:heart morphogenesis; P:transforming growth factor beta receptor signaling pathway; P:vitellogenesis; P:obsolete cell aging; P:androgen receptor signaling pathway; P:regulation of protein sumoylation; P:positive regulation of T cell differentiation; P:positive regulation of Notch signaling pathway; P:epigenetic maintenance of chromatin in transcription-competent conformation; P…
TRINITY_DN165087_c0_g1_i2	MT-CO1_Calidris pusilla voucher USNM 626466 cytochrome oxidase subunit 1 (COI) gene cds; mitochondrial	225	5	1.64922e-14	92.57	4	P:GO:0006123; P:GO:0015990; F:GO:0004129; C:GO:0005751	P:mitochondrial electron transport, cytochrome c to oxygen; P:electron transport coupled proton transport; F:cytochrome-c oxidase activity; C:mitochondrial respiratory chain complex IV
TRINITY_DN166244_c0_g1_i1	DYRK2_Pipra filicauda dual specificity tyrosine phosphorylation regulated kinase 2 (DYRK2), transcript variant X4, mRNA	212	5	1.82637e-73	91.55	15	P:GO:0018105; P:GO:0018107; P:GO:0018108; P:GO:0042771; P:GO:0045725; F:GO:0000287; F:GO:0004674; F:GO:0004712; F:GO:0004714; F:GO:0005524; F:GO:0030145; F:GO:0106310; C:GO:0005634; C:GO:0005737; C:GO:0005856	P:peptidyl-serine phosphorylation; P:peptidyl-threonine phosphorylation; P:peptidyl-tyrosine phosphorylation; P:intrinsic apoptotic signaling pathway in response to DNA damage by p53 class mediator; P:positive regulation of glycogen biosynthetic process; F:magnesium ion binding; F:protein serine/threonine kinase activity; F:protein serine/threonine/tyrosine kinase activity; F:transmembrane recept…
TRINITY_DN166430_c0_g1_i1	ABCB7_Columba livia ATP binding cassette subfamily B member 7 (ABCB7), mRNA	225	5	2.03032e-48	85.16	9	P:GO:0006879; P:GO:0070455; P:GO:0140466; P:GO:1903331; F:GO:0005524; F:GO:0042803; F:GO:0140481; C:GO:0005743; C:GO:0016021	P:cellular iron ion homeostasis; P:positive regulation of heme biosynthetic process; P:iron-sulfur cluster export from the mitochondrion; P:positive regulation of iron-sulfur cluster assembly; F:ATP binding; F:protein homodimerization activity; F:ABC-type iron-sulfur cluster transporter activity; C:mitochondrial inner membrane; C:integral component of membrane
TRINITY_DN167920_c0_g1_i1	MBTPS2_Calidris pugnax membrane bound transcription factor peptidase, site 2 (MBTPS2), transcript variant X2, mRNA	219	5	2.37013e-97	89.36	8	P:GO:0031293; P:GO:0051091; P:GO:0070977; P:GO:1905897; P:GO:1990440; F:GO:0004222; C:GO:0005737; C:GO:0016021	P:membrane protein intracellular domain proteolysis; P:positive regulation of DNA-binding transcription factor activity; P:bone maturation; P:regulation of response to endoplasmic reticulum stress; P:positive regulation of transcription from RNA polymerase II promoter in response to endoplasmic reticulum stress; F:metalloendopeptidase activity; C:cytoplasm; C:integral component of membrane
TRINITY_DN17107_c0_g3_i2	ARL8B_Athene cunicularia ADP ribosylation factor like GTPase 8B (ARL8B), mRNA	226	5	6.69558e-113	99.65	5	P:GO:0015031; F:GO:0003924; F:GO:0005525; C:GO:0005765; C:GO:0031902	P:protein transport; F:GTPase activity; F:GTP binding; C:lysosomal membrane; C:late endosome membrane
TRINITY_DN172918_c0_g1_i1	UGGT1_Calidris pugnax UDP-glucose glycoprotein glucosyltransferase 1 (UGGT1), mRNA	217	1	1.10634e-85	94.01	7	P:GO:0018279; P:GO:0071712; P:GO:0097359; F:GO:0003980; F:GO:0051082; C:GO:0005788; C:GO:0032991	P:protein N-linked glycosylation via asparagine; P:ER-associated misfolded protein catabolic process; P:UDP-glucosylation; F:UDP-glucose:glycoprotein glucosyltransferase activity; F:unfolded protein binding; C:endoplasmic reticulum lumen; C:protein-containing complex
TRINITY_DN173062_c0_g1_i1	LYRM4_Egretta garzetta LYR motif containing 4 (LYRM4), mRNA	203	2	1.75874e-63	85.47	4	P:GO:0016226; C:GO:0005739; C:GO:0016604; C:GO:1990221	P:iron-sulfur cluster assembly; C:mitochondrion; C:nuclear body; C:L-cysteine desulfurase complex
TRINITY_DN175400_c0_g1_i1	EIF4G2_Salvelinus alpinus eukaryotic translation initiation factor 4 gamma 2 (EIF4G2) (LOC111969112) mRNA	252	5	3.06196e-32	82.49	6	P:GO:0006446; P:GO:0010507; P:GO:0030307; F:GO:0003743; C:GO:0005829; C:GO:0016281	P:regulation of translational initiation; P:negative regulation of autophagy; P:positive regulation of cell growth; F:translation initiation factor activity; C:cytosol; C:eukaryotic translation initiation factor 4F complex
TRINITY_DN175684_c0_g1_i1	MPPED2_Aquila chrysaetos chrysaetos metallophosphoesterase domain containing 2 (MPPED2), transcript variant X2, mRNA	246	5	3.58879e-81	96.42	1	F:GO:0016787	F:hydrolase activity
TRINITY_DN176899_c0_g1_i1	WDR33_Egretta garzetta WD repeat domain 33 (WDR33), transcript variant X3, mRNA	213	2	8.97884e-37	82.24	3	P:GO:0006378; C:GO:0005847; C:GO:0016021	P:mRNA polyadenylation; C:mRNA cleavage and polyadenylation specificity factor complex; C:integral component of membrane
TRINITY_DN180605_c0_g1_i1	EPHX1_Calidris pugnax epoxide hydrolase 1-like (EPHX1) (LOC106893379), mRNA	208	5	6.89191e-23	98.75	7	P:GO:0009636; P:GO:0019369; P:GO:0019439; P:GO:0097176; F:GO:0004301; F:GO:0033961; C:GO:0005789	P:response to toxic substance; P:arachidonic acid metabolic process; P:aromatic compound catabolic process; P:epoxide metabolic process; F:epoxide hydrolase activity; F:cis-stilbene-oxide hydrolase activity; C:endoplasmic reticulum membrane
TRINITY_DN184741_c0_g1_i1	SERINC1_Calidris pugnax serine incorporator 1 (SERINC1), mRNA	292	1	6.19371e-10	97.67	4	P:GO:0006658; P:GO:0006665; C:GO:0005886; C:GO:0016021	P:phosphatidylserine metabolic process; P:sphingolipid metabolic process; C:plasma membrane; C:integral component of membrane
TRINITY_DN188666_c0_g1_i1	MSANTD3_Calidris pugnax Myb/SANT-like DNA-binding domain containing 3 (MSANTD3), transcript variant X3, mRNA	231	5	4.16399e-105	95.15	2	P:GO:0008150; C:GO:0005575	P:biological_process; C:cellular_component
TRINITY_DN189682_c0_g1_i1	RGS17_Calidris pugnax regulator of G-protein signaling 17 (RGS17), transcript variant X2, mRNA	260	5	2.35192e-63	99.56	9	P:GO:0007186; P:GO:0009968; F:GO:0005096; F:GO:0005515; C:GO:0005634; C:GO:0005737; C:GO:0016020; C:GO:0043005; C:GO:0045202	P:G protein-coupled receptor signaling pathway; P:negative regulation of signal transduction; F:GTPase activator activity; F:protein binding; C:nucleus; C:cytoplasm; C:membrane; C:neuron projection; C:synapse
TRINITY_DN191092_c0_g1_i1	SYNCRIP_Calidris pugnax synaptotagmin binding, cytoplasmic RNA interacting protein (SYNCRIP), transcript variant X5, mRNA	215	5	2.31889e-97	99.01	5	P:GO:0070934; F:GO:0008143; F:GO:0048027; C:GO:0070937; C:GO:0071204	P:CRD-mediated mRNA stabilization; F:poly(A) binding; F:mRNA 5'-UTR binding; C:CRD-mediated mRNA stability complex; C:histone pre-mRNA 3'end processing complex
TRINITY_DN191261_c0_g1_i1	CDKAL1_Calidris pugnax CDK5 regulatory subunit associated protein 1-like 1 (CDKAL1), transcript variant X5, mRNA	259	5	2.16621e-118	98.39	8	P:GO:0035600; P:GO:1990145; F:GO:0035598; F:GO:0046872; F:GO:0051539; F:GO:0061712; C:GO:0005791; C:GO:0016021	P:tRNA methylthiolation; P:maintenance of translational fidelity; F:N6-threonylcarbomyladenosine methylthiotransferase activity; F:metal ion binding; F:4 iron, 4 sulfur cluster binding; F:tRNA (N(6)-L-threonylcarbamoyladenosine(37)-C(2))-methylthiotransferase; C:rough endoplasmic reticulum; C:integral component of membrane
TRINITY_DN191290_c0_g1_i1	SP3_Antrostomus carolinensis transcription factor Sp3 (SP3) (LOC104530600), mRNA	242	5	3.35095e-116	99.16	22	P:GO:0000122; P:GO:0001503; P:GO:0001779; P:GO:0001889; P:GO:0030183; P:GO:0030217; P:GO:0030219; P:GO:0030224; P:GO:0030324; P:GO:0030851; P:GO:0043353; P:GO:0045944; P:GO:0048596; P:GO:0048706; P:GO:0060216; F:GO:0000978; F:GO:0001227; F:GO:0003682; F:GO:0046872; F:GO:0061629; C:GO:0016605; C:GO:0017053	P:negative regulation of transcription by RNA polymerase II; P:ossification; P:natural killer cell differentiation; P:liver development; P:B cell differentiation; P:T cell differentiation; P:megakaryocyte differentiation; P:monocyte differentiation; P:lung development; P:granulocyte differentiation; P:enucleate erythrocyte differentiation; P:positive regulation of transcription by RNA polymerase …
TRINITY_DN191322_c0_g1_i1	SPOPL_Calidris pugnax speckle type POZ protein like (SPOPL), mRNA	260	5	4.81088e-100	91.72	7	P:GO:0030162; P:GO:0031397; P:GO:0043161; F:GO:0031625; C:GO:0005634; C:GO:0005737; C:GO:0031463	P:regulation of proteolysis; P:negative regulation of protein ubiquitination; P:proteasome-mediated ubiquitin-dependent protein catabolic process; F:ubiquitin protein ligase binding; C:nucleus; C:cytoplasm; C:Cul3-RING ubiquitin ligase complex
TRINITY_DN191722_c0_g1_i1	SCAF8_Calidris pugnax SR-related CTD-associated factor 8 (SCAF8), transcript variant X2, mRNA	244	5	7.27166e-118	94.63	8	P:GO:0006378; P:GO:0032786; P:GO:2000805; F:GO:0003729; F:GO:1990269; C:GO:0005654; C:GO:0005737; C:GO:0005849	P:mRNA polyadenylation; P:positive regulation of DNA-templated transcription, elongation; P:negative regulation of termination of RNA polymerase II transcription, poly(A)-coupled; F:mRNA binding; F:RNA polymerase II C-terminal domain phosphoserine binding; C:nucleoplasm; C:cytoplasm; C:mRNA cleavage factor complex
TRINITY_DN193775_c0_g1_i1	KIAA1549L_Calidris pugnax KIAA1549-like ortholog (KIAA1549L), mRNA	236	5	1.55753e-94	80.93	1	C:GO:0016021	C:integral component of membrane
TRINITY_DN19448_c1_g1_i1	SYT10_Aquila chrysaetos chrysaetos synaptotagmin 10 (SYT10), transcript variant X3, mRNA	216	5	6.66907e-78	89.76	11	P:GO:0014059; P:GO:0017158; P:GO:0071277; F:GO:0001786; F:GO:0005509; F:GO:0005544; F:GO:0019905; F:GO:0030276; C:GO:0005886; C:GO:0016021; C:GO:0070382	P:regulation of dopamine secretion; P:regulation of calcium ion-dependent exocytosis; P:cellular response to calcium ion; F:phosphatidylserine binding; F:calcium ion binding; F:calcium-dependent phospholipid binding; F:syntaxin binding; F:clathrin binding; C:plasma membrane; C:integral component of membrane; C:exocytic vesicle
TRINITY_DN195299_c0_g1_i1	CDYL2_Parus major chromodomain Y like 2 (CDYL2), transcript variant X2, mRNA	258	5	3.52693e-131	100	4	P:GO:0045892; F:GO:0003714; F:GO:0003824; C:GO:0005634	P:negative regulation of transcription, DNA-templated; F:transcription corepressor activity; F:catalytic activity; C:nucleus
TRINITY_DN19567_c0_g1_i2	MPP7_Neopelma chrysocephalum membrane palmitoylated protein 7 (MPP7), transcript variant X6, mRNA	614	5	1.14813e-149	83.83	2	C:GO:0005923; C:GO:0097025	C:bicellular tight junction; C:MPP7-DLG1-LIN7 complex
TRINITY_DN1966_c0_g2_i1	LATS2_Calidris pugnax large tumor suppressor kinase 2 (LATS2), mRNA	257	5	1.70733e-99	95.36	14	P:GO:0000082; P:GO:0009755; P:GO:0018105; P:GO:0035329; P:GO:0043065; P:GO:0045736; P:GO:0046620; P:GO:0090090; F:GO:0004674; F:GO:0005524; C:GO:0000922; C:GO:0005634; C:GO:0005829; C:GO:0034451	P:G1/S transition of mitotic cell cycle; P:hormone-mediated signaling pathway; P:peptidyl-serine phosphorylation; P:hippo signaling; P:positive regulation of apoptotic process; P:negative regulation of cyclin-dependent protein serine/threonine kinase activity; P:regulation of organ growth; P:negative regulation of canonical Wnt signaling pathway; F:protein serine/threonine kinase activity; F:ATP …
TRINITY_DN198074_c0_g1_i1	XPO4_Calidris pugnax exportin 4 (XPO4), mRNA	242	5	1.2664e-80	88.25	5	P:GO:0046827; F:GO:0005049; C:GO:0005643; C:GO:0005654; C:GO:0005829	P:positive regulation of protein export from nucleus; F:nuclear export signal receptor activity; C:nuclear pore; C:nucleoplasm; C:cytosol
TRINITY_DN198226_c0_g1_i1	ORAI1_Calidris pugnax ORAI calcium release-activated calcium modulator 1 (ORAI1), transcript variant X4, mRNA	249	5	1.60015e-119	97.75	13	P:GO:0002115; P:GO:0002250; P:GO:0045762; P:GO:0051928; P:GO:0070509; P:GO:0070588; F:GO:0015279; F:GO:0042802; C:GO:0005829; C:GO:0005887; C:GO:0016323; C:GO:0032991; C:GO:0044853	P:store-operated calcium entry; P:adaptive immune response; P:positive regulation of adenylate cyclase activity; P:positive regulation of calcium ion transport; P:calcium ion import; P:calcium ion transmembrane transport; F:store-operated calcium channel activity; F:identical protein binding; C:cytosol; C:integral component of plasma membrane; C:basolateral plasma membrane; C:protein-containing c…
TRINITY_DN19894_c0_g1_i2	NPTX1_Calypte anna neuronal pentraxin 1 (NPTX1), mRNA	463	5	3.16238e-124	90.83	3	P:GO:0060385; C:GO:0005886; C:GO:0043005	P:axonogenesis involved in innervation; C:plasma membrane; C:neuron projection
TRINITY_DN19983_c0_g1_i2	RDH14_Calidris pugnax retinol dehydrogenase 14 (all-trans/9-cis/11-cis) (RDH14), mRNA	547	5	0	89.25	5	P:GO:0042572; F:GO:0052650; C:GO:0005654; C:GO:0005783; C:GO:0005829	P:retinol metabolic process; F:NADP-retinol dehydrogenase activity; C:nucleoplasm; C:endoplasmic reticulum; C:cytosol
TRINITY_DN203034_c0_g1_i1	AGMO_Calidris pugnax alkylglycerol monooxygenase (AGMO), mRNA	208	5	8.07457e-92	94.43	7	P:GO:0006643; P:GO:0008610; P:GO:0046485; F:GO:0005506; F:GO:0050479; C:GO:0005783; C:GO:0016021	P:membrane lipid metabolic process; P:lipid biosynthetic process; P:ether lipid metabolic process; F:iron ion binding; F:glyceryl-ether monooxygenase activity; C:endoplasmic reticulum; C:integral component of membrane
TRINITY_DN20417_c0_g2_i1	KCNJ11_Calidris pugnax potassium channel, inwardly rectifying subfamily J, member 11 (KCNJ11) mRNA	206	5	8.26915e-67	96.3	14	P:GO:0006006; P:GO:0009410; P:GO:0033198; P:GO:0034765; P:GO:0042391; P:GO:0046676; P:GO:0050877; P:GO:1990573; F:GO:0005524; F:GO:0015272; F:GO:0030506; F:GO:0044325; C:GO:0008282; C:GO:0030315	P:glucose metabolic process; P:response to xenobiotic stimulus; P:response to ATP; P:regulation of ion transmembrane transport; P:regulation of membrane potential; P:negative regulation of insulin secretion; P:nervous system process; P:potassium ion import across plasma membrane; F:ATP binding; F:ATP-activated inward rectifier potassium channel activity; F:ankyrin binding; F:transmembrane transpo…
TRINITY_DN21561_c0_g3_i2	TMEM263_Calidris pugnax transmembrane protein 263 (TMEM263), transcript variant X2, mRNA	254	5	2.77894e-107	91.58	1	C:GO:0016021	C:integral component of membrane
TRINITY_DN25298_c0_g1_i1	CAT_Calidris pugnax catalase (CAT), mRNA	229	1	2.81752e-12	96.08	33	P:GO:0001842; P:GO:0001843; P:GO:0006338; P:GO:0006412; P:GO:0006641; P:GO:0007338; P:GO:0008203; P:GO:0009060; P:GO:0009650; P:GO:0014068; P:GO:0020027; P:GO:0032088; P:GO:0042542; P:GO:0042744; P:GO:0043066; P:GO:0051092; P:GO:0060122; P:GO:0090102; P:GO:0097194; P:GO:0098869; F:GO:0000268; F:GO:0004046; F:GO:0004096; F:GO:0019899; F:GO:0020037; F:GO:0030533; F:GO:0042803; F:GO:0046872; F:GO:00…	P:neural fold formation; P:neural tube closure; P:chromatin remodeling; P:translation; P:triglyceride metabolic process; P:single fertilization; P:cholesterol metabolic process; P:aerobic respiration; P:UV protection; P:positive regulation of phosphatidylinositol 3-kinase signaling; P:hemoglobin metabolic process; P:negative regulation of NF-kappaB transcription factor activity; P:response to hyd…
TRINITY_DN26209_c0_g1_i1	MRPL22_Aquila chrysaetos chrysaetos mitochondrial ribosomal protein L22 (MRPL22) mRNA	219	5	1.1587e-60	87.04	4	P:GO:0006412; P:GO:0042255; F:GO:0003735; C:GO:0005762	P:translation; P:ribosome assembly; F:structural constituent of ribosome; C:mitochondrial large ribosomal subunit
TRINITY_DN28355_c1_g1_i1	FAM188B_Calidris pugnax family with sequence similarity 188 member B (FAM188B), transcript variant X2, mRNA	222	5	1.13657e-85	87.55	3	P:GO:0071108; F:GO:0004843; F:GO:1990380	P:protein K48-linked deubiquitination; F:cysteine-type deubiquitinase activity; F:Lys48-specific deubiquitinase activity
TRINITY_DN29024_c0_g1_i1	THRB_Calidris pugnax thyroid hormone receptor, beta (THRB), transcript variant X2, mRNA	662	5	0	97.47	10	P:GO:0000122; P:GO:0002154; P:GO:0030154; P:GO:0045944; F:GO:0000978; F:GO:0004879; F:GO:0005515; F:GO:0008270; F:GO:0070324; C:GO:0005634	P:negative regulation of transcription by RNA polymerase II; P:thyroid hormone mediated signaling pathway; P:cell differentiation; P:positive regulation of transcription by RNA polymerase II; F:RNA polymerase II cis-regulatory region sequence-specific DNA binding; F:nuclear receptor activity; F:protein binding; F:zinc ion binding; F:thyroid hormone binding; C:nucleus
TRINITY_DN29922_c0_g1_i3	ANKRD44_Calidris pugnax ankyrin repeat domain 44 (ANKRD44), transcript variant X5, mRNA	549	5	0	99.8	3	P:GO:0008150; F:GO:0003674; C:GO:0005575	P:biological_process; F:molecular_function; C:cellular_component
TRINITY_DN30689_c0_g1_i1	PHLDA1_Aquila chrysaetos chrysaetos pleckstrin homology like domain family A member 1 (PHLDA1), transcript variant X2, mRNA	202	3	2.27766e-57	91.28	7	P:GO:0043065; P:GO:0045210; F:GO:0005515; F:GO:1901981; C:GO:0005654; C:GO:0005730; C:GO:0031410	P:positive regulation of apoptotic process; P:FasL biosynthetic process; F:protein binding; F:phosphatidylinositol phosphate binding; C:nucleoplasm; C:nucleolus; C:cytoplasmic vesicle
TRINITY_DN3147_c2_g1_i1	COX7C_Calidris pugnax cytochrome c oxidase subunit 7C (COX7C), mitochondrial (LOC106885025), mRNA	235	5	3.47557e-66	94.15	3	P:GO:0006123; C:GO:0005751; C:GO:0016021	P:mitochondrial electron transport, cytochrome c to oxygen; C:mitochondrial respiratory chain complex IV; C:integral component of membrane
TRINITY_DN31544_c0_g1_i1	HERPUD1_Calidris pugnax homocysteine-inducible, endoplasmic reticulum stress-inducible, ubiquitin-like domain member 1 (HERPUD1), transcript variant X2, mRNA	258	5	1.29793e-115	91.34	13	P:GO:0030968; P:GO:0030970; P:GO:0031396; P:GO:0032469; P:GO:0045047; P:GO:1902236; P:GO:1903071; F:GO:0044325; F:GO:1990756; C:GO:0005789; C:GO:0016021; C:GO:0044322; C:GO:1990037	P:endoplasmic reticulum unfolded protein response; P:retrograde protein transport, ER to cytosol; P:regulation of protein ubiquitination; P:endoplasmic reticulum calcium ion homeostasis; P:protein targeting to ER; P:negative regulation of endoplasmic reticulum stress-induced intrinsic apoptotic signaling pathway; P:positive regulation of ER-associated ubiquitin-dependent protein catabolic process…
TRINITY_DN31788_c0_g1_i5	TBC1D14_Calidris pugnax TBC1 domain family member 14 (TBC1D14) mRNA	1518	5	0	92.63	12	P:GO:0006886; P:GO:0010507; P:GO:0071955; P:GO:0090630; P:GO:2000785; F:GO:0005096; F:GO:0019901; C:GO:0005654; C:GO:0005776; C:GO:0005794; C:GO:0005829; C:GO:0055037	P:intracellular protein transport; P:negative regulation of autophagy; P:recycling endosome to Golgi transport; P:activation of GTPase activity; P:regulation of autophagosome assembly; F:GTPase activator activity; F:protein kinase binding; C:nucleoplasm; C:autophagosome; C:Golgi apparatus; C:cytosol; C:recycling endosome
TRINITY_DN32811_c0_g1_i1	LYPD1_Calidris pugnax LY6/PLAUR domain containing 1 (LYPD1), transcript variant X3, misc_RNA	302	5	1.95272e-134	99.4	10	P:GO:0001662; P:GO:0007271; P:GO:0035094; P:GO:0095500; P:GO:1903077; P:GO:2000272; F:GO:0030550; F:GO:0033130; C:GO:0016020; C:GO:0045202	P:behavioral fear response; P:synaptic transmission, cholinergic; P:response to nicotine; P:acetylcholine receptor signaling pathway; P:negative regulation of protein localization to plasma membrane; P:negative regulation of signaling receptor activity; F:acetylcholine receptor inhibitor activity; F:acetylcholine receptor binding; C:membrane; C:synapse
TRINITY_DN33099_c1_g1_i1	CBX3_Pelecanus crispus chromobox homolog 3 (CBX3), mRNA	233	5	4.26369e-95	98.88	12	P:GO:0006974; P:GO:0045892; F:GO:0001221; F:GO:0019904; F:GO:0042802; F:GO:1990226; C:GO:0000775; C:GO:0000791; C:GO:0000792; C:GO:0005819; C:GO:0090575; C:GO:0090734	P:cellular response to DNA damage stimulus; P:negative regulation of transcription, DNA-templated; F:transcription coregulator binding; F:protein domain specific binding; F:identical protein binding; F:histone methyltransferase binding; C:chromosome, centromeric region; C:euchromatin; C:heterochromatin; C:spindle; C:RNA polymerase II transcription regulator complex; C:site of DNA damage
TRINITY_DN34113_c0_g1_i1	ASCL3_Calidris pugnax achaete-scute family bHLH transcription factor 3 (ASCL3), mRNA	201	5	6.07628e-83	95.36	5	P:GO:0000122; F:GO:0000977; F:GO:0001227; F:GO:0046983; C:GO:0090575	P:negative regulation of transcription by RNA polymerase II; F:RNA polymerase II transcription regulatory region sequence-specific DNA binding; F:DNA-binding transcription repressor activity, RNA polymerase II-specific; F:protein dimerization activity; C:RNA polymerase II transcription regulator complex
TRINITY_DN3467_c1_g1_i1	MAN1A2_Pygoscelis adeliae mannosidase, alpha, class 1A, member 2 (MAN1A2), transcript variant X1, mRNA	219	5	3.26752e-51	88.32	7	P:GO:0005975; P:GO:0006491; F:GO:0004571; F:GO:0005509; C:GO:0000139; C:GO:0005783; C:GO:0016021	P:carbohydrate metabolic process; P:N-glycan processing; F:mannosyl-oligosaccharide 1,2-alpha-mannosidase activity; F:calcium ion binding; C:Golgi membrane; C:endoplasmic reticulum; C:integral component of membrane
TRINITY_DN34876_c0_g1_i1	SEPT2_Calidris pugnax septin-2 (SEPT2) (LOC106900835) mRNA	277	5	5.10009e-110	92.53	20	P:GO:0017157; P:GO:0034613; P:GO:0060271; P:GO:0061640; F:GO:0003924; F:GO:0005525; F:GO:0060090; C:GO:0005654; C:GO:0005819; C:GO:0005930; C:GO:0005940; C:GO:0008021; C:GO:0015629; C:GO:0030496; C:GO:0031105; C:GO:0032154; C:GO:0032391; C:GO:0045171; C:GO:0060170; C:GO:0097227	P:regulation of exocytosis; P:cellular protein localization; P:cilium assembly; P:cytoskeleton-dependent cytokinesis; F:GTPase activity; F:GTP binding; F:molecular adaptor activity; C:nucleoplasm; C:spindle; C:axoneme; C:septin ring; C:synaptic vesicle; C:actin cytoskeleton; C:midbody; C:septin complex; C:cleavage furrow; C:photoreceptor connecting cilium; C:intercellular bridge; C:ciliary membra…
TRINITY_DN36569_c0_g1_i1	TNFRSF9_Calidris pugnax tumor necrosis factor receptor superfamily member 9 (TNFRSF9), mRNA	261	5	2.20098e-113	89.33	6	P:GO:0006915; P:GO:0008285; F:GO:0019955; F:GO:0038023; C:GO:0009897; C:GO:0016021	P:apoptotic process; P:negative regulation of cell population proliferation; F:cytokine binding; F:signaling receptor activity; C:external side of plasma membrane; C:integral component of membrane
TRINITY_DN37169_c0_g1_i2	ELMOD2_Calidris pugnax ELMO/CED-12 domain containing 2 (ELMOD2), transcript variant X2, mRNA	207	5	1.06079e-75	95.26	3	P:GO:0043547; P:GO:0050688; F:GO:0005096	P:positive regulation of GTPase activity; P:regulation of defense response to virus; F:GTPase activator activity
TRINITY_DN38206_c0_g1_i1	FIG4_Calidris pugnax FIG4 phosphoinositide 5-phosphatase (FIG4), mRNA	249	5	1.07846e-36	95.49	11	P:GO:0007033; P:GO:0007626; P:GO:0031642; P:GO:0032288; P:GO:0036092; P:GO:0043473; P:GO:0046856; P:GO:0048666; F:GO:0043813; C:GO:0005811; C:GO:0010008	P:vacuole organization; P:locomotory behavior; P:negative regulation of myelination; P:myelin assembly; P:phosphatidylinositol-3-phosphate biosynthetic process; P:pigmentation; P:phosphatidylinositol dephosphorylation; P:neuron development; F:phosphatidylinositol-3,5-bisphosphate 5-phosphatase activity; C:lipid droplet; C:endosome membrane
TRINITY_DN39239_c0_g1_i2	PLPPR1_Calidris pugnax phospholipid phosphatase related 1 (PLPPR1), transcript variant X2, mRNA	295	5	2.54861e-108	93.99	8	P:GO:0006644; P:GO:0007165; P:GO:0007399; P:GO:0046839; F:GO:0008195; F:GO:0042577; C:GO:0005654; C:GO:0005887	P:phospholipid metabolic process; P:signal transduction; P:nervous system development; P:phospholipid dephosphorylation; F:phosphatidate phosphatase activity; F:lipid phosphatase activity; C:nucleoplasm; C:integral component of plasma membrane
TRINITY_DN39486_c0_g1_i1	SLC1A1_Calidris pugnax solute carrier family 1 (neuronal/epithelial high affinity glutamate transporter, system Xag), member 1 (SLC1A1), transcript variant X2, mRNA	239	5	4.52098e-75	94.03	63	P:GO:0001662; P:GO:0001975; P:GO:0006750; P:GO:0006801; P:GO:0006882; P:GO:0006919; P:GO:0007212; P:GO:0007215; P:GO:0007420; P:GO:0007613; P:GO:0007625; P:GO:0007626; P:GO:0010460; P:GO:0010467; P:GO:0010842; P:GO:0018105; P:GO:0019221; P:GO:0022008; P:GO:0030534; P:GO:0032148; P:GO:0035633; P:GO:0036293; P:GO:0036475; P:GO:0042417; P:GO:0043278; P:GO:0043524; P:GO:0048514; P:GO:0048678; P:GO:00…	P:behavioral fear response; P:response to amphetamine; P:glutathione biosynthetic process; P:superoxide metabolic process; P:cellular zinc ion homeostasis; P:activation of cysteine-type endopeptidase activity involved in apoptotic process; P:dopamine receptor signaling pathway; P:glutamate receptor signaling pathway; P:brain development; P:memory; P:grooming behavior; P:locomotory behavior; P:pos…
TRINITY_DN40706_c0_g1_i1	TMX4_Calidris pugnax thioredoxin-related transmembrane protein 4 (TMX4), mRNA	221	5	8.67785e-92	89.33	2	C:GO:0005637; C:GO:0016021	C:nuclear inner membrane; C:integral component of membrane
TRINITY_DN41384_c0_g1_i1	DRD2_Calidris pugnax dopamine receptor D2 (DRD2), transcript variant X2, mRNA	262	5	1.67307e-129	93.31	67	P:GO:0001659; P:GO:0001661; P:GO:0001975; P:GO:0001976; P:GO:0002027; P:GO:0002028; P:GO:0002052; P:GO:0007194; P:GO:0007195; P:GO:0007270; P:GO:0007409; P:GO:0007608; P:GO:0007625; P:GO:0007628; P:GO:0008285; P:GO:0008542; P:GO:0009410; P:GO:0014059; P:GO:0021984; P:GO:0030336; P:GO:0030432; P:GO:0032228; P:GO:0032467; P:GO:0032922; P:GO:0034776; P:GO:0035810; P:GO:0035815; P:GO:0040018; P:GO:00…	P:temperature homeostasis; P:conditioned taste aversion; P:response to amphetamine; P:nervous system process involved in regulation of systemic arterial blood pressure; P:regulation of heart rate; P:regulation of sodium ion transport; P:positive regulation of neuroblast proliferation; P:negative regulation of adenylate cyclase activity; P:adenylate cyclase-inhibiting dopamine receptor signaling p…
TRINITY_DN41739_c0_g1_i1	BCAT1_Calidris pugnax branched chain amino-acid transaminase 1, cytosolic (BCAT1), mRNA	215	5	6.58567e-83	89.81	8	P:GO:0009082; P:GO:0009098; P:GO:0009099; F:GO:0050048; F:GO:0052654; F:GO:0052655; F:GO:0052656; C:GO:0005739	P:branched-chain amino acid biosynthetic process; P:leucine biosynthetic process; P:valine biosynthetic process; F:L-leucine:2-oxoglutarate aminotransferase activity; F:L-leucine transaminase activity; F:L-valine transaminase activity; F:L-isoleucine transaminase activity; C:mitochondrion
TRINITY_DN4231_c0_g1_i2	CCDC47_Calidris pugnax coiled-coil domain containing 47 (CCDC47), transcript variant X1, mRNA	258	5	2.86978e-97	97.38	11	P:GO:0006457; P:GO:0006983; P:GO:0009791; P:GO:0030433; P:GO:0032469; P:GO:0045048; F:GO:0005509; F:GO:0043022; F:GO:0044183; C:GO:0030176; C:GO:0030867	P:protein folding; P:ER overload response; P:post-embryonic development; P:ubiquitin-dependent ERAD pathway; P:endoplasmic reticulum calcium ion homeostasis; P:protein insertion into ER membrane; F:calcium ion binding; F:ribosome binding; F:protein folding chaperone; C:integral component of endoplasmic reticulum membrane; C:rough endoplasmic reticulum membrane
TRINITY_DN42420_c0_g1_i1	RAB33B_Calidris pugnax RAB33B, member RAS oncogene family (RAB33B), mRNA	254	5	6.188e-84	96.18	14	P:GO:0000045; P:GO:0006891; P:GO:0015031; P:GO:0032482; P:GO:0034067; P:GO:0048705; P:GO:1903358; P:GO:1903434; P:GO:2000156; F:GO:0003924; F:GO:0005525; C:GO:0000139; C:GO:0005768; C:GO:0005796	P:autophagosome assembly; P:intra-Golgi vesicle-mediated transport; P:protein transport; P:Rab protein signal transduction; P:protein localization to Golgi apparatus; P:skeletal system morphogenesis; P:regulation of Golgi organization; P:negative regulation of constitutive secretory pathway; P:regulation of retrograde vesicle-mediated transport, Golgi to ER; F:GTPase activity; F:GTP binding; C:Go…
TRINITY_DN43276_c0_g1_i1	FAM184A_Lepidothrix coronata family with sequence similarity 184 member A (FAM184A), transcript variant X6, mRNA	228	5	1.935e-93	94.74	2	P:GO:0008150; F:GO:0003674	P:biological_process; F:molecular_function
TRINITY_DN43551_c0_g1_i1	RGS17_Calidris pugnax regulator of G-protein signaling 17 (RGS17), transcript variant X2, mRNA	204	5	2.91881e-71	94.61	9	P:GO:0007186; P:GO:0009968; F:GO:0005096; F:GO:0005515; C:GO:0005634; C:GO:0005737; C:GO:0016020; C:GO:0043005; C:GO:0045202	P:G protein-coupled receptor signaling pathway; P:negative regulation of signal transduction; F:GTPase activator activity; F:protein binding; C:nucleus; C:cytoplasm; C:membrane; C:neuron projection; C:synapse
TRINITY_DN44220_c0_g1_i2	PLAA_Calidris pugnax phospholipase A2-activating protein (PLAA), mRNA	230	5	5.43549e-94	87.32	18	P:GO:0006693; P:GO:0006954; P:GO:0010992; P:GO:0016236; P:GO:0032430; P:GO:0043161; P:GO:0043162; P:GO:0071222; P:GO:1900045; P:GO:1903423; P:GO:1903861; P:GO:2001224; F:GO:0016005; F:GO:0043130; C:GO:0005634; C:GO:0005737; C:GO:0045202; C:GO:0070062	P:prostaglandin metabolic process; P:inflammatory response; P:ubiquitin recycling; P:macroautophagy; P:positive regulation of phospholipase A2 activity; P:proteasome-mediated ubiquitin-dependent protein catabolic process; P:ubiquitin-dependent protein catabolic process via the multivesicular body sorting pathway; P:cellular response to lipopolysaccharide; P:negative regulation of protein K63-link…
TRINITY_DN45447_c0_g1_i1	UBXN10_Tyto alba alba UBX domain protein 10 (UBXN10), mRNA	277	1	1.49001e-75	87.6	3	P:GO:0060271; C:GO:0005929; C:GO:0030992	P:cilium assembly; C:cilium; C:intraciliary transport particle B
TRINITY_DN45653_c0_g1_i1	YPEL2_Calidris pugnax yippee like 2 (YPEL2), transcript variant X1, mRNA	206	5	2.29913e-67	96.71	1	F:GO:0046872	F:metal ion binding
TRINITY_DN45918_c0_g1_i1	LYAR_Calidris pugnax Ly1 antibody reactive (LYAR), transcript variant X2, mRNA	275	5	3.31392e-47	94.68	15	P:GO:0000122; P:GO:0006364; P:GO:0045824; P:GO:0045943; P:GO:0048821; P:GO:0050766; F:GO:0003677; F:GO:0042802; F:GO:0046872; F:GO:0140297; F:GO:0140416; C:GO:0001750; C:GO:0005654; C:GO:0005730; C:GO:0005737	P:negative regulation of transcription by RNA polymerase II; P:rRNA processing; P:negative regulation of innate immune response; P:positive regulation of transcription by RNA polymerase I; P:erythrocyte development; P:positive regulation of phagocytosis; F:DNA binding; F:identical protein binding; F:metal ion binding; F:DNA-binding transcription factor binding; F:transcription regulator inhibitor…
TRINITY_DN46092_c0_g1_i1	SLC16A3_Athene cunicularia solute carrier family 16 member 3 (SLC16A3), mRNA	240	4	7.87582e-48	84.18	8	P:GO:0035873; F:GO:0015129; F:GO:0015293; C:GO:0005887; C:GO:0016323; C:GO:0016324; C:GO:0016328; C:GO:0031965	P:lactate transmembrane transport; F:lactate transmembrane transporter activity; F:symporter activity; C:integral component of plasma membrane; C:basolateral plasma membrane; C:apical plasma membrane; C:lateral plasma membrane; C:nuclear membrane
TRINITY_DN46324_c0_g1_i1	MAST4_Calidris pugnax microtubule associated serine/threonine kinase family member 4 (MAST4), transcript variant X5, mRNA	234	5	9.28112e-92	99.48	7	P:GO:0007010; P:GO:0018105; P:GO:0035556; F:GO:0000287; F:GO:0004674; F:GO:0005524; F:GO:0106310	P:cytoskeleton organization; P:peptidyl-serine phosphorylation; P:intracellular signal transduction; F:magnesium ion binding; F:protein serine/threonine kinase activity; F:ATP binding; F:protein serine kinase activity
TRINITY_DN46362_c0_g1_i1	CMTM4_Manacus vitellinus CKLF like MARVEL transmembrane domain containing 4 (CMTM4), mRNA	224	5	2.59422e-52	88.65	1	C:GO:0016021	C:integral component of membrane
TRINITY_DN46490_c0_g1_i1	MXI1_Charadrius vociferus MAX interactor 1, dimerization protein (MXI1), mRNA	343	5	8.44882e-104	98.63	8	P:GO:0000122; F:GO:0000978; F:GO:0001227; F:GO:0046983; C:GO:0005654; C:GO:0005730; C:GO:0005829; C:GO:0090575	P:negative regulation of transcription by RNA polymerase II; F:RNA polymerase II cis-regulatory region sequence-specific DNA binding; F:DNA-binding transcription repressor activity, RNA polymerase II-specific; F:protein dimerization activity; C:nucleoplasm; C:nucleolus; C:cytosol; C:RNA polymerase II transcription regulator complex
TRINITY_DN47587_c0_g1_i1	KDM7A_Calidris pugnax lysine (K)-specific demethylase 7A (KDM7A), mRNA	209	1	1.06548e-80	96.3	16	P:GO:0006357; P:GO:0033169; P:GO:0035574; P:GO:0045893; P:GO:0070544; P:GO:0071557; F:GO:0003712; F:GO:0005506; F:GO:0008270; F:GO:0032454; F:GO:0035064; F:GO:0035575; F:GO:0051864; F:GO:0071558; C:GO:0005654; C:GO:0005730	P:regulation of transcription by RNA polymerase II; P:histone H3-K9 demethylation; P:histone H4-K20 demethylation; P:positive regulation of transcription, DNA-templated; P:histone H3-K36 demethylation; P:histone H3-K27 demethylation; F:transcription coregulator activity; F:iron ion binding; F:zinc ion binding; F:histone H3-methyl-lysine-9 demethylase activity; F:methylated histone binding; F:hist…
TRINITY_DN48054_c0_g1_i1	CTPS2_Aquila chrysaetos chrysaetos CTP synthase 2 (CTPS2), transcript variant X3, mRNA	219	5	1.44678e-84	93.04	8	P:GO:0006541; P:GO:0019856; P:GO:0044210; F:GO:0003883; F:GO:0005524; F:GO:0042802; C:GO:0005737; C:GO:0097268	P:glutamine metabolic process; P:pyrimidine nucleobase biosynthetic process; P:'de novo' CTP biosynthetic process; F:CTP synthase activity; F:ATP binding; F:identical protein binding; C:cytoplasm; C:cytoophidium
TRINITY_DN4816_c0_g1_i21	FAM131B_Camarhynchus parvulus family with sequence similarity 131 member B (FAM131B), transcript variant X2, misc_RNA	1520	5	0	88.8	2	C:GO:0005654; C:GO:0005829	C:nucleoplasm; C:cytosol
TRINITY_DN51008_c0_g1_i1	XIAP_Aptenodytes forsteri X-linked inhibitor of apoptosis (XIAP), transcript variant X4, mRNA	201	5	5.07739e-29	89.29	18	P:GO:0031398; P:GO:0035456; P:GO:0043524; P:GO:0051726; P:GO:0090263; P:GO:1990001; F:GO:0002020; F:GO:0042802; F:GO:0043027; F:GO:0046872; F:GO:0061630; F:GO:0097110; C:GO:0005654; C:GO:0005739; C:GO:0005829; C:GO:0005876; C:GO:0032991; C:GO:0048471	P:positive regulation of protein ubiquitination; P:response to interferon-beta; P:negative regulation of neuron apoptotic process; P:regulation of cell cycle; P:positive regulation of canonical Wnt signaling pathway; P:inhibition of cysteine-type endopeptidase activity involved in apoptotic process; F:protease binding; F:identical protein binding; F:cysteine-type endopeptidase inhibitor activity …
TRINITY_DN51994_c0_g1_i1	UGT8_Calidris pugnax UDP glycosyltransferase 8 (UGT8), mRNA	257	5	2.33718e-58	89.46	7	P:GO:0002175; P:GO:0007010; P:GO:0030913; P:GO:0048812; F:GO:0008194; C:GO:0016021; C:GO:0043231	P:protein localization to paranode region of axon; P:cytoskeleton organization; P:paranodal junction assembly; P:neuron projection morphogenesis; F:UDP-glycosyltransferase activity; C:integral component of membrane; C:intracellular membrane-bounded organelle
TRINITY_DN53160_c0_g1_i1	BMPR1A_Calidris pugnax bone morphogenetic protein receptor type IA (BMPR1A), mRNA	693	5	0	86.78	63	P:GO:0001756; P:GO:0001880; P:GO:0002053; P:GO:0002063; P:GO:0003148; P:GO:0003183; P:GO:0003186; P:GO:0003215; P:GO:0003222; P:GO:0003223; P:GO:0003272; P:GO:0006955; P:GO:0007398; P:GO:0009950; P:GO:0010629; P:GO:0010862; P:GO:0014032; P:GO:0014912; P:GO:0019827; P:GO:0021983; P:GO:0021998; P:GO:0030324; P:GO:0030501; P:GO:0032915; P:GO:0035137; P:GO:0035912; P:GO:0035988; P:GO:0042733; P:GO:00…	P:somitogenesis; P:Mullerian duct regression; P:positive regulation of mesenchymal cell proliferation; P:chondrocyte development; P:outflow tract septum morphogenesis; P:mitral valve morphogenesis; P:tricuspid valve morphogenesis; P:cardiac right ventricle morphogenesis; P:ventricular trabecula myocardium morphogenesis; P:ventricular compact myocardium morphogenesis; P:endocardial cushion formati…
TRINITY_DN53626_c0_g1_i1	TIAL1_Chiroxiphia lanceolata TIA1 cytotoxic granule associated RNA binding protein like 1 (TIAL1), transcript variant X4, mRNA	233	5	8.91377e-117	99.66	11	P:GO:0007281; P:GO:0008284; P:GO:0008285; P:GO:0017145; P:GO:0035332; P:GO:2000637; F:GO:0003677; F:GO:0035925; F:GO:1903231; C:GO:0005634; C:GO:0010494	P:germ cell development; P:positive regulation of cell population proliferation; P:negative regulation of cell population proliferation; P:stem cell division; P:positive regulation of hippo signaling; P:positive regulation of miRNA-mediated gene silencing; F:DNA binding; F:mRNA 3'-UTR AU-rich region binding; F:mRNA base-pairing post-transcriptional repressor activity; C:nucleus; C:cytoplasmic str…
TRINITY_DN54201_c0_g1_i1	CYLD_Calidris pugnax ubiquitin carboxyl-terminal hydrolase CYLD-like (CYLD) (LOC106902074), mRNA	201	5	6.47574e-38	98.17	29	P:GO:0006511; P:GO:0007346; P:GO:0010803; P:GO:0032088; P:GO:0045087; P:GO:0046329; P:GO:0050727; P:GO:0060544; P:GO:0070507; P:GO:0070536; P:GO:0090090; P:GO:1901223; P:GO:1903753; P:GO:1990108; P:GO:2001238; P:GO:2001242; F:GO:0004843; F:GO:0008270; F:GO:0019901; F:GO:0061578; F:GO:0070064; C:GO:0005813; C:GO:0005819; C:GO:0005829; C:GO:0005881; C:GO:0030496; C:GO:0031234; C:GO:0042995; C:GO:00…	P:ubiquitin-dependent protein catabolic process; P:regulation of mitotic cell cycle; P:regulation of tumor necrosis factor-mediated signaling pathway; P:negative regulation of NF-kappaB transcription factor activity; P:innate immune response; P:negative regulation of JNK cascade; P:regulation of inflammatory response; P:regulation of necroptotic process; P:regulation of microtubule cytoskeleton o…
TRINITY_DN55835_c0_g1_i1	POLK_Calidris pugnax polymerase (DNA directed) kappa (POLK), mRNA	272	5	3.75375e-131	93.44	10	P:GO:0006260; P:GO:0006297; P:GO:0034644; P:GO:0042276; F:GO:0003684; F:GO:0003887; F:GO:0005515; F:GO:0046872; C:GO:0016604; C:GO:0090734	P:DNA replication; P:nucleotide-excision repair, DNA gap filling; P:cellular response to UV; P:error-prone translesion synthesis; F:damaged DNA binding; F:DNA-directed DNA polymerase activity; F:protein binding; F:metal ion binding; C:nuclear body; C:site of DNA damage
TRINITY_DN56325_c0_g1_i1	NXPE3_Calidris pugnax neurexophilin and PC-esterase domain family member 3 (NXPE3), mRNA	220	5	9.00571e-62	91.89	3	P:GO:0008150; F:GO:0003674; C:GO:0005575	P:biological_process; F:molecular_function; C:cellular_component
TRINITY_DN58226_c1_g1_i1	ANKRD10_Calidris pugnax ankyrin repeat domain 10 (ANKRD10), transcript variant X5, mRNA	207	5	4.97039e-69	92.75	2	F:GO:0003674; C:GO:0005575	F:molecular_function; C:cellular_component
TRINITY_DN58996_c0_g1_i1	DERA_Aptenodytes forsteri deoxyribose-phosphate aldolase (DERA), mRNA	298	5	4.07638e-146	97.85	7	P:GO:0009264; P:GO:0016052; P:GO:0046121; P:GO:0046386; F:GO:0004139; C:GO:0005654; C:GO:0005737	P:deoxyribonucleotide catabolic process; P:carbohydrate catabolic process; P:deoxyribonucleoside catabolic process; P:deoxyribose phosphate catabolic process; F:deoxyribose-phosphate aldolase activity; C:nucleoplasm; C:cytoplasm
TRINITY_DN59612_c0_g1_i1	INTS7_Calidris pugnax integrator complex subunit 7 (INTS7), mRNA	224	5	5.30651e-89	91.78	7	P:GO:0000077; P:GO:0034472; P:GO:0071479; C:GO:0005694; C:GO:0005737; C:GO:0016604; C:GO:0032039	P:DNA damage checkpoint signaling; P:snRNA 3'-end processing; P:cellular response to ionizing radiation; C:chromosome; C:cytoplasm; C:nuclear body; C:integrator complex
TRINITY_DN59727_c0_g1_i1	CDC123_Pygoscelis adeliae cell division cycle 123 (CDC123), mRNA	237	4	4.47687e-75	85.71	2	P:GO:0051301; C:GO:0005737	P:cell division; C:cytoplasm
TRINITY_DN61299_c1_g1_i1	UCHL1_Calidris pugnax ubiquitin C-terminal hydrolase L1 (UCHL1), mRNA	216	5	3.33028e-26	93.8	27	P:GO:0002931; P:GO:0006511; P:GO:0007412; P:GO:0007628; P:GO:0008283; P:GO:0016579; P:GO:0019233; P:GO:0019896; P:GO:0042755; P:GO:0043407; P:GO:0050905; P:GO:0055001; P:GO:0071466; F:GO:0004197; F:GO:0004843; F:GO:0016874; F:GO:0031625; F:GO:0031694; F:GO:0043130; C:GO:0005654; C:GO:0005783; C:GO:0005829; C:GO:0005886; C:GO:0030424; C:GO:0043025; C:GO:0043209; C:GO:0044306	P:response to ischemia; P:ubiquitin-dependent protein catabolic process; P:axon target recognition; P:adult walking behavior; P:cell population proliferation; P:protein deubiquitination; P:sensory perception of pain; P:axonal transport of mitochondrion; P:eating behavior; P:negative regulation of MAP kinase activity; P:neuromuscular process; P:muscle cell development; P:cellular response to xenob…
TRINITY_DN61480_c0_g1_i1	AGXT2_Calidris pugnax alanine--glyoxylate aminotransferase 2 (AGXT2), mRNA	218	5	5.17542e-84	91.53	9	P:GO:0009436; P:GO:0019265; P:GO:0019481; P:GO:0045429; F:GO:0008453; F:GO:0016223; F:GO:0030170; F:GO:0047305; C:GO:0005739	P:glyoxylate catabolic process; P:glycine biosynthetic process, by transamination of glyoxylate; P:L-alanine catabolic process, by transamination; P:positive regulation of nitric oxide biosynthetic process; F:alanine-glyoxylate transaminase activity; F:beta-alanine-pyruvate transaminase activity; F:pyridoxal phosphate binding; F:(R)-3-amino-2-methylpropionate-pyruvate transaminase activity; C:mit…
TRINITY_DN61569_c0_g1_i1	SERPINI1_Haliaeetus albicilla serpin peptidase inhibitor, clade I (neuroserpin), member 1 (SERPINI1), mRNA	223	5	1.93924e-73	90.67	5	P:GO:0010951; F:GO:0004867; C:GO:0005615; C:GO:0043204; C:GO:0060205	P:negative regulation of endopeptidase activity; F:serine-type endopeptidase inhibitor activity; C:extracellular space; C:perikaryon; C:cytoplasmic vesicle lumen
TRINITY_DN61609_c0_g1_i3	COG3_Calidris pugnax component of oligomeric golgi complex 3 (COG3), mRNA	473	5	0	91.88	12	P:GO:0006486; P:GO:0006886; P:GO:0006888; P:GO:0006890; P:GO:0006891; P:GO:0007030; P:GO:0033365; P:GO:0050821; C:GO:0005801; C:GO:0005829; C:GO:0005886; C:GO:0017119	P:protein glycosylation; P:intracellular protein transport; P:endoplasmic reticulum to Golgi vesicle-mediated transport; P:retrograde vesicle-mediated transport, Golgi to endoplasmic reticulum; P:intra-Golgi vesicle-mediated transport; P:Golgi organization; P:protein localization to organelle; P:protein stabilization; C:cis-Golgi network; C:cytosol; C:plasma membrane; C:Golgi transport complex
TRINITY_DN62269_c0_g1_i1	FGD5_Calidris pugnax FYVE, RhoGEF and PH domain containing 5 (FGD5), transcript variant X3, mRNA	254	5	1.29291e-105	94.71	6	P:GO:0050790; F:GO:0005085; F:GO:0046872; C:GO:0005737; C:GO:0005856; C:GO:0005886	P:regulation of catalytic activity; F:guanyl-nucleotide exchange factor activity; F:metal ion binding; C:cytoplasm; C:cytoskeleton; C:plasma membrane
TRINITY_DN62709_c0_g1_i1	FGF9_Aquila chrysaetos chrysaetos fibroblast growth factor 9 (FGF9), mRNA	215	5	5.20024e-69	96.34	32	P:GO:0000122; P:GO:0001525; P:GO:0001649; P:GO:0001654; P:GO:0001934; P:GO:0002053; P:GO:0002062; P:GO:0006606; P:GO:0008543; P:GO:0008584; P:GO:0010628; P:GO:0030178; P:GO:0030238; P:GO:0030326; P:GO:0030334; P:GO:0030949; P:GO:0032927; P:GO:0042472; P:GO:0045880; P:GO:0048505; P:GO:0048566; P:GO:0048706; P:GO:0050679; P:GO:0051781; P:GO:0060045; P:GO:0060484; P:GO:0090263; P:GO:1904707; F:GO:00…	P:negative regulation of transcription by RNA polymerase II; P:angiogenesis; P:osteoblast differentiation; P:eye development; P:positive regulation of protein phosphorylation; P:positive regulation of mesenchymal cell proliferation; P:chondrocyte differentiation; P:protein import into nucleus; P:fibroblast growth factor receptor signaling pathway; P:male gonad development; P:positive regulation o…
TRINITY_DN63056_c0_g1_i1	SCG2_Catharus ustulatus secretogranin II (SCG2), transcript variant X2, mRNA	272	5	2.60329e-23	100	11	P:GO:0000165; P:GO:0001525; P:GO:0001938; P:GO:0048245; P:GO:0050930; P:GO:2000352; P:GO:2001237; F:GO:0005125; F:GO:0042056; C:GO:0005615; C:GO:0098992	P:MAPK cascade; P:angiogenesis; P:positive regulation of endothelial cell proliferation; P:eosinophil chemotaxis; P:induction of positive chemotaxis; P:negative regulation of endothelial cell apoptotic process; P:negative regulation of extrinsic apoptotic signaling pathway; F:cytokine activity; F:chemoattractant activity; C:extracellular space; C:neuronal dense core vesicle
TRINITY_DN64473_c0_g1_i2	TMEM33_Aquila chrysaetos chrysaetos transmembrane protein 33 (TMEM33), transcript variant X3, mRNA	659	5	9.43098e-161	82.55	7	P:GO:0061024; P:GO:1903371; P:GO:1903896; P:GO:1903899; C:GO:0005635; C:GO:0030176; C:GO:0042470	P:membrane organization; P:regulation of endoplasmic reticulum tubular network organization; P:positive regulation of IRE1-mediated unfolded protein response; P:positive regulation of PERK-mediated unfolded protein response; C:nuclear envelope; C:integral component of endoplasmic reticulum membrane; C:melanosome
TRINITY_DN64737_c0_g1_i1	RAB27A_Calidris pugnax RAB27A, member RAS oncogene family (RAB27A), transcript variant X8, mRNA	204	3	7.94496e-87	93.86	28	P:GO:0006605; P:GO:0007596; P:GO:0010628; P:GO:0019882; P:GO:0030318; P:GO:0032402; P:GO:0036257; P:GO:0043316; P:GO:0043320; P:GO:0050766; P:GO:0071985; P:GO:0097278; P:GO:1903307; P:GO:1903428; P:GO:1903435; P:GO:1990182; F:GO:0003925; F:GO:0005525; F:GO:0019003; F:GO:0031489; C:GO:0001750; C:GO:0005764; C:GO:0005794; C:GO:0030141; C:GO:0030425; C:GO:0032585; C:GO:0042470; C:GO:0070382	P:protein targeting; P:blood coagulation; P:positive regulation of gene expression; P:antigen processing and presentation; P:melanocyte differentiation; P:melanosome transport; P:multivesicular body organization; P:cytotoxic T cell degranulation; P:natural killer cell degranulation; P:positive regulation of phagocytosis; P:multivesicular body sorting pathway; P:complement-dependent cytotoxicity; …
TRINITY_DN65058_c0_g1_i1	KDM6A_Calidris pugnax lysine (K)-specific demethylase 6A (KDM6A), transcript variant X20, misc_RNA	238	5	5.73796e-84	97.87	7	P:GO:0007507; P:GO:0010468; P:GO:0071557; F:GO:0000978; F:GO:0031490; F:GO:0071558; C:GO:0044666	P:heart development; P:regulation of gene expression; P:histone H3-K27 demethylation; F:RNA polymerase II cis-regulatory region sequence-specific DNA binding; F:chromatin DNA binding; F:histone H3-tri/di-methyl-lysine-27 demethylase activity; C:MLL3/4 complex
TRINITY_DN6555_c1_g1_i3	KDM6A_Calidris pugnax potassium channel, voltage gated Shaw related subfamily C, member 1 (KCNC1), transcript variant X3, mRNA	425	5	0	98.72	13	P:GO:0051260; P:GO:0051262; P:GO:1903818; F:GO:0005251; F:GO:0019894; F:GO:0044325; F:GO:0099508; C:GO:0008076; C:GO:0009986; C:GO:0030673; C:GO:0032590; C:GO:0032809; C:GO:0044305	P:protein homooligomerization; P:protein tetramerization; P:positive regulation of voltage-gated potassium channel activity; F:delayed rectifier potassium channel activity; F:kinesin binding; F:transmembrane transporter binding; F:voltage-gated ion channel activity involved in regulation of presynaptic membrane potential; C:voltage-gated potassium channel complex; C:cell surface; C:axolemma; C:de…
TRINITY_DN65985_c0_g1_i1	ATXN7L1_Aptenodytes forsteri ataxin 7 like 1 (ATXN7L1), mRNA	231	5	5.31079e-114	99.22	3	P:GO:0008150; F:GO:0003674; C:GO:0005575	P:biological_process; F:molecular_function; C:cellular_component
TRINITY_DN6721_c0_g1_i1	RASGEF1A_Calidris pugnax RasGEF domain family member 1A (RASGEF1A), transcript variant X4, mRNA	378	5	1.10199e-172	93.65	4	P:GO:0016477; P:GO:0046579; P:GO:0050790; F:GO:0005085	P:cell migration; P:positive regulation of Ras protein signal transduction; P:regulation of catalytic activity; F:guanyl-nucleotide exchange factor activity
TRINITY_DN67423_c0_g1_i1	GLIPR2_Calidris pugnax GLI pathogenesis-related 2 (GLIPR2), mRNA	223	5	6.63775e-108	94.73	6	P:GO:0010634; P:GO:0010718; P:GO:0070374; F:GO:0042803; C:GO:0000139; C:GO:0005615	P:positive regulation of epithelial cell migration; P:positive regulation of epithelial to mesenchymal transition; P:positive regulation of ERK1 and ERK2 cascade; F:protein homodimerization activity; C:Golgi membrane; C:extracellular space
TRINITY_DN67786_c0_g1_i1	AKAP11_Calidris pugnax A-kinase anchoring protein 11 (AKAP11), transcript variant X2, mRNA	280	5	1.44571e-105	88.81	7	P:GO:0003091; P:GO:0030866; P:GO:0036010; F:GO:0034237; C:GO:0005730; C:GO:0005829; C:GO:0005886	P:renal water homeostasis; P:cortical actin cytoskeleton organization; P:protein localization to endosome; F:protein kinase A regulatory subunit binding; C:nucleolus; C:cytosol; C:plasma membrane
TRINITY_DN6783_c0_g2_i1	SLC30A9_Calidris pugnax solute carrier family 30 (zinc transporter), member 9 (SLC30A9), mRNA	272	1	8.65961e-83	97.34	13	P:GO:0006829; P:GO:0006882; P:GO:0045944; P:GO:0098655; F:GO:0003682; F:GO:0008324; F:GO:0016922; F:GO:0030374; C:GO:0005634; C:GO:0005783; C:GO:0005856; C:GO:0016021; C:GO:0031410	P:zinc ion transport; P:cellular zinc ion homeostasis; P:positive regulation of transcription by RNA polymerase II; P:cation transmembrane transport; F:chromatin binding; F:cation transmembrane transporter activity; F:nuclear receptor binding; F:nuclear receptor coactivator activity; C:nucleus; C:endoplasmic reticulum; C:cytoskeleton; C:integral component of membrane; C:cytoplasmic vesicle
TRINITY_DN67840_c0_g1_i1	ADAMTSL3_Calidris pugnax ADAMTS like 3 (ADAMTSL3), transcript variant X7, mRNA	236	5	7.0443e-113	98.73	4	P:GO:0030198; F:GO:0004222; C:GO:0031012; C:GO:0043231	P:extracellular matrix organization; F:metalloendopeptidase activity; C:extracellular matrix; C:intracellular membrane-bounded organelle
TRINITY_DN68563_c0_g1_i1	CDC14B_Calidris pugnax cell division cycle 14B (CDC14B), transcript variant X7, mRNA	222	5	2.56691e-52	93.75	14	P:GO:0000226; P:GO:0007096; P:GO:0032467; P:GO:0035335; P:GO:0060271; F:GO:0004722; F:GO:0004722; F:GO:0004725; F:GO:0008138; C:GO:0000922; C:GO:0005730; C:GO:0005737; C:GO:0005813; C:GO:0072686	P:microtubule cytoskeleton organization; P:regulation of exit from mitosis; P:positive regulation of cytokinesis; P:peptidyl-tyrosine dephosphorylation; P:cilium assembly; F:protein serine/threonine phosphatase activity; F:protein serine/threonine phosphatase activity; F:protein tyrosine phosphatase activity; F:protein tyrosine/serine/threonine phosphatase activity; C:spindle pole; C:nucleolus; C…
TRINITY_DN6922_c0_g1_i3	AREL1_Calidris pugnax apoptosis resistant E3 ubiquitin protein ligase 1 (AREL1), transcript variant X3, mRNA	2267	5	0	93.31	8	P:GO:0000209; P:GO:0043066; P:GO:0043161; P:GO:0045732; P:GO:0050727; F:GO:0061630; C:GO:0005829; C:GO:0016021	P:protein polyubiquitination; P:negative regulation of apoptotic process; P:proteasome-mediated ubiquitin-dependent protein catabolic process; P:positive regulation of protein catabolic process; P:regulation of inflammatory response; F:ubiquitin protein ligase activity; C:cytosol; C:integral component of membrane
TRINITY_DN69301_c0_g1_i1	DDX10_Calidris pugnax DEAD (Asp-Glu-Ala-Asp) box polypeptide 10 (DDX10), transcript variant X2, mRNA	273	5	1.04807e-131	94.65	6	P:GO:0006364; F:GO:0003723; F:GO:0003724; F:GO:0005524; F:GO:0016887; C:GO:0005634	P:rRNA processing; F:RNA binding; F:RNA helicase activity; F:ATP binding; F:ATP hydrolysis activity; C:nucleus
TRINITY_DN69694_c0_g1_i1	BMPR2_Zonotrichia albicollis bone morphogenetic protein receptor type 2 (BMPR2), mRNA	289	5	2.02263e-74	86.48	64	P:GO:0001707; P:GO:0001893; P:GO:0001938; P:GO:0001946; P:GO:0001974; P:GO:0002063; P:GO:0003085; P:GO:0003148; P:GO:0003176; P:GO:0003177; P:GO:0003183; P:GO:0003186; P:GO:0003197; P:GO:0003252; P:GO:0009952; P:GO:0010595; P:GO:0010862; P:GO:0014916; P:GO:0030308; P:GO:0030501; P:GO:0030513; P:GO:0045669; P:GO:0045906; P:GO:0045944; P:GO:0048286; P:GO:0048662; P:GO:0048738; P:GO:0048842; P:GO:00…	P:mesoderm formation; P:maternal placenta development; P:positive regulation of endothelial cell proliferation; P:lymphangiogenesis; P:blood vessel remodeling; P:chondrocyte development; P:negative regulation of systemic arterial blood pressure; P:outflow tract septum morphogenesis; P:aortic valve development; P:pulmonary valve development; P:mitral valve morphogenesis; P:tricuspid valve morphoge…
TRINITY_DN70811_c1_g1_i1	SCG3_Calidris pugnax secretogranin III (SCG3), transcript variant X2, mRNA	247	2	4.47045e-110	99.55	4	P:GO:0033366; C:GO:0005576; C:GO:0030658; C:GO:0030667	P:protein localization to secretory granule; C:extracellular region; C:transport vesicle membrane; C:secretory granule membrane
TRINITY_DN70871_c0_g1_i1	KCTD6_Calidris pugnax potassium channel tetramerization domain containing 6 (KCTD6), mRNA	259	5	3.5739e-126	99.68	6	P:GO:0006511; P:GO:0045879; P:GO:0051260; F:GO:0030506; F:GO:0042802; F:GO:0097602	P:ubiquitin-dependent protein catabolic process; P:negative regulation of smoothened signaling pathway; P:protein homooligomerization; F:ankyrin binding; F:identical protein binding; F:cullin family protein binding
TRINITY_DN71202_c0_g1_i1	THNSL1_Calidris pugnax threonine synthase like 1 (THNSL1), transcript variant X2, mRNA	228	5	7.00891e-88	93.47	3	P:GO:0008652; F:GO:0030170; C:GO:0005737	P:cellular amino acid biosynthetic process; F:pyridoxal phosphate binding; C:cytoplasm
TRINITY_DN71304_c0_g2_i1	SLC38A9_Balearica regulorum gibbericeps solute carrier family 38, member 9 (SLC38A9), mRNA	214	5	5.47264e-29	98.93	9	P:GO:0015803; P:GO:0015804; P:GO:0032008; P:GO:0071230; P:GO:1903826; F:GO:0015190; F:GO:0061459; C:GO:0071986; C:GO:1905103	P:branched-chain amino acid transport; P:neutral amino acid transport; P:positive regulation of TOR signaling; P:cellular response to amino acid stimulus; P:L-arginine transmembrane transport; F:L-leucine transmembrane transporter activity; F:L-arginine transmembrane transporter activity; C:Ragulator complex; C:integral component of lysosomal membrane
TRINITY_DN72072_c0_g1_i1	ANKRD46_Calidris pugnax ankyrin repeat domain 46 (ANKRD46), transcript variant X2, mRNA	241	5	3.38236e-106	92.74	1	C:GO:0016021	C:integral component of membrane
TRINITY_DN7284_c0_g1_i1	RPS6KC1_Calidris pugnax ribosomal protein S6 kinase, 52kDa, polypeptide 1 (RPS6KC1), transcript variant X3, mRNA	500	5	0	96.62	7	P:GO:0006468; F:GO:0004674; F:GO:0005524; F:GO:0035091; F:GO:0106310; C:GO:0005764; C:GO:0005769	P:protein phosphorylation; F:protein serine/threonine kinase activity; F:ATP binding; F:phosphatidylinositol binding; F:protein serine kinase activity; C:lysosome; C:early endosome
TRINITY_DN73480_c0_g1_i1	REEP3_Calidris pugnax receptor accessory protein 3 (REEP3), mRNA	264	5	2.82419e-127	96.8	7	P:GO:0007084; P:GO:0071786; F:GO:0008017; C:GO:0005789; C:GO:0005881; C:GO:0016021; C:GO:0071782	P:mitotic nuclear membrane reassembly; P:endoplasmic reticulum tubular network organization; F:microtubule binding; C:endoplasmic reticulum membrane; C:cytoplasmic microtubule; C:integral component of membrane; C:endoplasmic reticulum tubular network
TRINITY_DN76939_c0_g1_i1	AMOTL1_Calidris pugnax angiomotin like 1 (AMOTL1), transcript variant X3, mRNA	262	5	3.64727e-121	94.62	10	P:GO:0001525; P:GO:0003365; P:GO:0030036; P:GO:0030334; P:GO:0035329; F:GO:0042802; C:GO:0005886; C:GO:0005923; C:GO:0008180; C:GO:0031410	P:angiogenesis; P:establishment of cell polarity involved in ameboidal cell migration; P:actin cytoskeleton organization; P:regulation of cell migration; P:hippo signaling; F:identical protein binding; C:plasma membrane; C:bicellular tight junction; C:COP9 signalosome; C:cytoplasmic vesicle
TRINITY_DN77325_c0_g1_i1	CYP2U1_Calidris pugnax cytochrome P450 2U1 (CYP2U1) (LOC106887267), mRNA	211	5	2.28374e-92	86.19	9	P:GO:0042178; P:GO:0097267; F:GO:0005506; F:GO:0008395; F:GO:0016712; F:GO:0020037; F:GO:0052869; C:GO:0005737; C:GO:0043231	P:xenobiotic catabolic process; P:omega-hydroxylase P450 pathway; F:iron ion binding; F:steroid hydroxylase activity; F:oxidoreductase activity, acting on paired donors, with incorporation or reduction of molecular oxygen, reduced flavin or flavoprotein as one donor, and incorporation of one atom of oxygen; F:heme binding; F:arachidonic acid omega-hydroxylase activity; C:cytoplasm; C:intracellula…
TRINITY_DN78794_c0_g1_i1	CNOT8_Calidris pugnax CCR4-NOT transcription complex subunit 8 (CNOT8), transcript variant X2, mRNA	232	5	1.20552e-80	91.61	9	P:GO:0006351; P:GO:0008284; P:GO:0043928; P:GO:0090503; F:GO:0003676; F:GO:0004535; C:GO:0000932; C:GO:0005634; C:GO:0030015	P:transcription, DNA-templated; P:positive regulation of cell population proliferation; P:exonucleolytic catabolism of deadenylated mRNA; P:RNA phosphodiester bond hydrolysis, exonucleolytic; F:nucleic acid binding; F:poly(A)-specific ribonuclease activity; C:P-body; C:nucleus; C:CCR4-NOT core complex
TRINITY_DN79953_c0_g1_i1	MFSD6_Calidris pugnax major facilitator superfamily domain containing 6 (MFSD6), transcript variant X2, mRNA	230	2	2.17286e-18	100	3	P:GO:0042590; C:GO:0005886; C:GO:0016021	P:antigen processing and presentation of exogenous peptide antigen via MHC class I; C:plasma membrane; C:integral component of membrane
TRINITY_DN8266_c1_g1_i1	BCKDK_Calidris pugnax branched chain ketoacid dehydrogenase kinase (BCKDK) mRNA	258	1	1.75178e-84	90.65	11	P:GO:0006468; P:GO:0006550; P:GO:0006552; P:GO:0006574; P:GO:0007283; P:GO:0010906; F:GO:0004674; F:GO:0004740; F:GO:0005524; F:GO:0047323; C:GO:0005947	P:protein phosphorylation; P:isoleucine catabolic process; P:leucine catabolic process; P:valine catabolic process; P:spermatogenesis; P:regulation of glucose metabolic process; F:protein serine/threonine kinase activity; F:pyruvate dehydrogenase (acetyl-transferring) kinase activity; F:ATP binding; F:[3-methyl-2-oxobutanoate dehydrogenase (acetyl-transferring)] kinase activity; C:mitochondrial a…
TRINITY_DN83470_c0_g1_i1	MARCH4_Calidris pugnax membrane associated ring-CH-type finger 4 (MARCH4), mRNA	218	5	8.35932e-107	94.24	6	P:GO:0016567; F:GO:0004842; F:GO:0008270; C:GO:0005795; C:GO:0005802; C:GO:0016021	P:protein ubiquitination; F:ubiquitin-protein transferase activity; F:zinc ion binding; C:Golgi stack; C:trans-Golgi network; C:integral component of membrane
TRINITY_DN85345_c0_g1_i1	ATRNL1_Calidris pugnax attractin like 1 (ATRNL1), transcript variant X3, mRNA	214	4	6.41175e-98	88.64	7	P:GO:0007186; P:GO:0009887; P:GO:0009888; P:GO:0016477; P:GO:0034446; C:GO:0005604; C:GO:0016021	P:G protein-coupled receptor signaling pathway; P:animal organ morphogenesis; P:tissue development; P:cell migration; P:substrate adhesion-dependent cell spreading; C:basement membrane; C:integral component of membrane
TRINITY_DN85769_c0_g1_i1	METAP1_Calidris pugnax methionine aminopeptidase 1-like (METAP1) (LOC106887021), mRNA	234	5	4.50532e-60	93.79	5	P:GO:0006508; P:GO:0070084; F:GO:0046872; F:GO:0070006; C:GO:0005737	P:proteolysis; P:protein initiator methionine removal; F:metal ion binding; F:metalloaminopeptidase activity; C:cytoplasm
TRINITY_DN89177_c0_g1_i1	TTLL7_Calidris pugnax tubulin tyrosine ligase like 7 (TTLL7), transcript variant X5, misc_RNA	207	5	3.86963e-65	100	6	P:GO:0000226; P:GO:0018095; F:GO:0043014; F:GO:0048487; F:GO:0070740; C:GO:0005929	P:microtubule cytoskeleton organization; P:protein polyglutamylation; F:alpha-tubulin binding; F:beta-tubulin binding; F:tubulin-glutamic acid ligase activity; C:cilium
TRINITY_DN89311_c0_g1_i1	RASL12_Calidris pugnax RAS-like family 12 (RASL12), mRNA	245	1	1.24883e-100	95.74	5	P:GO:0007165; F:GO:0003924; F:GO:0005525; F:GO:0019003; C:GO:0005886	P:signal transduction; F:GTPase activity; F:GTP binding; F:GDP binding; C:plasma membrane
TRINITY_DN894_c6_g1_i1	OXR1_Melopsittacus undulatus oxidation resistance 1 (OXR1) (LOC101878749), transcript variant X5, mRNA	208	5	5.32778e-24	96.05	8	P:GO:0007628; P:GO:0043524; P:GO:0071447; P:GO:1900408; P:GO:1902083; P:GO:1903204; F:GO:0016491; C:GO:0005730	P:adult walking behavior; P:negative regulation of neuron apoptotic process; P:cellular response to hydroperoxide; P:negative regulation of cellular response to oxidative stress; P:negative regulation of peptidyl-cysteine S-nitrosylation; P:negative regulation of oxidative stress-induced neuron death; F:oxidoreductase activity; C:nucleolus
TRINITY_DN8972_c0_g1_i1	NUBPL_Calidris pugnax nucleotide binding protein-like (NUBPL), transcript variant X7, mRNA	211	5	1.09302e-70	91.41	7	P:GO:0016226; P:GO:0032981; P:GO:0070584; F:GO:0005524; F:GO:0051539; C:GO:0005739; C:GO:0005886	P:iron-sulfur cluster assembly; P:mitochondrial respiratory chain complex I assembly; P:mitochondrion morphogenesis; F:ATP binding; F:4 iron, 4 sulfur cluster binding; C:mitochondrion; C:plasma membrane
TRINITY_DN9038_c1_g1_i1	ALG9_Athene cunicularia ALG9, alpha-1,2-mannosyltransferase (ALG9), transcript variant X2, mRNA	230	5	2.09826e-43	89.65	8	P:GO:0006487; P:GO:0070475; P:GO:0097502; F:GO:0052918; F:GO:0052926; F:GO:0070042; C:GO:0005789; C:GO:0016021	P:protein N-linked glycosylation; P:rRNA base methylation; P:mannosylation; F:dol-P-Man:Man(8)GlcNAc(2)-PP-Dol alpha-1,2-mannosyltransferase activity; F:dol-P-Man:Man(6)GlcNAc(2)-PP-Dol alpha-1,2-mannosyltransferase activity; F:rRNA (uridine-N3-)-methyltransferase activity; C:endoplasmic reticulum membrane; C:integral component of membrane
TRINITY_DN90834_c0_g1_i1	CAPN10_Calidris pugnax calpain 10 (CAPN10), transcript variant X3, mRNA	295	5	3.34381e-97	94.18	8	P:GO:0006508; P:GO:0032024; P:GO:0032869; P:GO:0046326; P:GO:0097050; F:GO:0004198; C:GO:0005739; C:GO:0005829	P:proteolysis; P:positive regulation of insulin secretion; P:cellular response to insulin stimulus; P:positive regulation of glucose import; P:type B pancreatic cell apoptotic process; F:calcium-dependent cysteine-type endopeptidase activity; C:mitochondrion; C:cytosol
TRINITY_DN91051_c0_g1_i1	HACD1_Calidris pugnax 3-hydroxyacyl-CoA dehydratase 1 (HACD1), transcript variant X2, mRNA	213	3	3.83744e-95	92.84	9	P:GO:0030148; P:GO:0030497; P:GO:0042761; F:GO:0018812; F:GO:0102158; F:GO:0102343; F:GO:0102344; F:GO:0102345; C:GO:0030176	P:sphingolipid biosynthetic process; P:fatty acid elongation; P:very long-chain fatty acid biosynthetic process; F:3-hydroxyacyl-CoA dehydratase activity; F:very-long-chain 3-hydroxyacyl-CoA dehydratase activity; F:3-hydroxy-arachidoyl-CoA dehydratase activity; F:3-hydroxy-behenoyl-CoA dehydratase activity; F:3-hydroxy-lignoceroyl-CoA dehydratase activity; C:integral component of endoplasmic reti…
TRINITY_DN91221_c0_g1_i1	SBF2_Tyto alba alba SET binding factor 2 (SBF2), mRNA	230	5	4.70548e-15	96.49	7	P:GO:0043087; F:GO:0005085; F:GO:0019208; F:GO:0019902; F:GO:0035091; F:GO:0042802; C:GO:0005774	P:regulation of GTPase activity; F:guanyl-nucleotide exchange factor activity; F:phosphatase regulator activity; F:phosphatase binding; F:phosphatidylinositol binding; F:identical protein binding; C:vacuolar membrane
TRINITY_DN91631_c0_g1_i1	SOX5_Calidris pugnax SRY-box 5 (SOX5), transcript variant X1, mRNA	253	5	7.47676e-128	99.37	8	P:GO:0006357; P:GO:0032332; P:GO:0055059; P:GO:0071560; P:GO:2000741; F:GO:0000978; F:GO:0000981; C:GO:0005634	P:regulation of transcription by RNA polymerase II; P:positive regulation of chondrocyte differentiation; P:asymmetric neuroblast division; P:cellular response to transforming growth factor beta stimulus; P:positive regulation of mesenchymal stem cell differentiation; F:RNA polymerase II cis-regulatory region sequence-specific DNA binding; F:DNA-binding transcription factor activity, RNA polymera…
TRINITY_DN92961_c0_g1_i1	MED15_Calidris pugnax mediator complex subunit 15 (MED15), mRNA	244	5	2.0506e-108	96.2	3	P:GO:0006357; F:GO:0003712; C:GO:0016592	P:regulation of transcription by RNA polymerase II; F:transcription coregulator activity; C:mediator complex
TRINITY_DN93947_c1_g1_i1	ATXN3_Calidris pugnax ataxin 3 (ATXN3), transcript variant X3, mRNA	210	5	1.40592e-69	94.53	7	P:GO:0006515; P:GO:0035520; P:GO:0043161; P:GO:0071218; F:GO:0004843; F:GO:0031625; C:GO:0005634	P:protein quality control for misfolded or incompletely synthesized proteins; P:monoubiquitinated protein deubiquitination; P:proteasome-mediated ubiquitin-dependent protein catabolic process; P:cellular response to misfolded protein; F:cysteine-type deubiquitinase activity; F:ubiquitin protein ligase binding; C:nucleus
TRINITY_DN96819_c0_g1_i1	MDFIC_Calidris pugnax MyoD family inhibitor domain containing (MDFIC), transcript variant X2, mRNA	218	5	1.79672e-108	94.13	6	P:GO:0045892; P:GO:0050434; F:GO:0008134; C:GO:0005634; C:GO:0005737; C:GO:0016021	P:negative regulation of transcription, DNA-templated; P:positive regulation of viral transcription; F:transcription factor binding; C:nucleus; C:cytoplasm; C:integral component of membrane
TRINITY_DN98707_c0_g1_i1	NETO1_Calidris pugnax neuropilin and tolloid like 1 (NETO1), transcript variant X3, mRNA	238	5	7.16456e-108	92.97	10	P:GO:0007613; P:GO:0008542; P:GO:0048169; P:GO:0097120; P:GO:2000312; P:GO:2000463; F:GO:0035255; C:GO:0060076; C:GO:0098978; C:GO:0099061	P:memory; P:visual learning; P:regulation of long-term neuronal synaptic plasticity; P:receptor localization to synapse; P:regulation of kainate selective glutamate receptor activity; P:positive regulation of excitatory postsynaptic potential; F:ionotropic glutamate receptor binding; C:excitatory synapse; C:glutamatergic synapse; C:integral component of postsynaptic density membrane
TRINITY_DN99283_c0_g1_i1	ARFIP1_Calidris pugnax ADP ribosylation factor interacting protein 1 (ARFIP1), transcript variant X8, mRNA	247	5	4.63141e-85	96.92	8	P:GO:0006886; P:GO:0034315; P:GO:0050708; P:GO:1905280; F:GO:0019904; F:GO:0070273; C:GO:0005829; C:GO:0032588	P:intracellular protein transport; P:regulation of Arp2/3 complex-mediated actin nucleation; P:regulation of protein secretion; P:negative regulation of retrograde transport, endosome to Golgi; F:protein domain specific binding; F:phosphatidylinositol-4-phosphate binding; C:cytosol; C:trans-Golgi network membrane
TRINITY_DN99596_c0_g1_i1	PRXL2A_Parus major peroxiredoxin like 2A (PRXL2A), transcript variant X4, mRNA	238	5	4.85896e-20	100	3	P:GO:0098869; F:GO:0016209; C:GO:0005737	P:cellular oxidant detoxification; F:antioxidant activity; C:cytoplasm
TRINITY_DN43396_c0_g1_i5	PBRM1_Calidris pugnax polybromo 1 (PBRM1), transcript variant X2, mRNA	869	5	0	94.3	6	P:GO:0006338; P:GO:0008285; F:GO:0003677; F:GO:0003682; C:GO:0005654; C:GO:0016586	P:chromatin remodeling; P:negative regulation of cell population proliferation; F:DNA binding; F:chromatin binding; C:nucleoplasm; C:RSC-type complex
TRINITY_DN118822_c0_g1_i1	NLN_Calidris pugnax neurolysin (metallopeptidase M3 family) (NLN), mRNA	235	5	1.18125e-105	90.7	9	P:GO:0006111; P:GO:0006508; P:GO:0006518; P:GO:1902809; F:GO:0004222; F:GO:0042277; F:GO:0046872; C:GO:0005758; C:GO:0005886	P:regulation of gluconeogenesis; P:proteolysis; P:peptide metabolic process; P:regulation of skeletal muscle fiber differentiation; F:metalloendopeptidase activity; F:peptide binding; F:metal ion binding; C:mitochondrial intermembrane space; C:plasma membrane
TRINITY_DN12242_c3_g1_i1	MAPK10_Calidris pugnax mitogen-activated protein kinase 10 (MAPK10), transcript variant X10, mRNA	216	5	5.15551e-79	96.74	8	P:GO:0006468; P:GO:0007254; P:GO:0048511; F:GO:0004705; F:GO:0005524; F:GO:0106310; C:GO:0005634; C:GO:0005737	P:protein phosphorylation; P:JNK cascade; P:rhythmic process; F:JUN kinase activity; F:ATP binding; F:protein serine kinase activity; C:nucleus; C:cytoplasm
TRINITY_DN128701_c0_g1_i1	RFX3_Calidris pugnax regulatory factor X3 (RFX3), transcript variant X2, mRNA	207	5	1.03851e-90	95.9	14	P:GO:0045892; P:GO:0045944; P:GO:0050796; P:GO:0060271; P:GO:0060285; P:GO:0060287; P:GO:0072560; P:GO:2000078; F:GO:0000978; F:GO:0000981; C:GO:0000785; C:GO:0005576; C:GO:0005634; C:GO:0005667	P:negative regulation of transcription, DNA-templated; P:positive regulation of transcription by RNA polymerase II; P:regulation of insulin secretion; P:cilium assembly; P:cilium-dependent cell motility; P:epithelial cilium movement involved in determination of left/right asymmetry; P:type B pancreatic cell maturation; P:positive regulation of type B pancreatic cell development; F:RNA polymerase …
TRINITY_DN12960_c0_g1_i1	GTF2H3_Calidris pugnax general transcription factor IIH subunit 3 (GTF2H3), transcript variant X2, mRNA	228	5	9.32683e-67	88.04	7	P:GO:0006289; P:GO:0070816; F:GO:0016251; F:GO:0047485; C:GO:0000438; C:GO:0005669; C:GO:0097550	P:nucleotide-excision repair; P:phosphorylation of RNA polymerase II C-terminal domain; F:RNA polymerase II general transcription initiation factor activity; F:protein N-terminus binding; C:core TFIIH complex portion of holo TFIIH complex; C:transcription factor TFIID complex; C:transcription preinitiation complex
TRINITY_DN173801_c0_g1_i1	FYTTD1_Apteryx rowi forty-two-three domain containing 1 (FYTTD1), transcript variant X3, mRNA	218	5	4.03014e-80	94.35	3	P:GO:0006406; F:GO:0003729; C:GO:0016607	P:mRNA export from nucleus; F:mRNA binding; C:nuclear speck
TRINITY_DN18844_c0_g1_i1	UBA5_Calidris pugnax ubiquitin-like modifier activating enzyme 5 (UBA5), mRNA	448	5	0	82.55	15	P:GO:0030218; P:GO:0030219; P:GO:0033146; P:GO:0034976; P:GO:0050905; P:GO:0061709; P:GO:1990592; F:GO:0005524; F:GO:0008270; F:GO:0042803; F:GO:0071566; C:GO:0005634; C:GO:0005789; C:GO:0005794; C:GO:0005829	P:erythrocyte differentiation; P:megakaryocyte differentiation; P:regulation of intracellular estrogen receptor signaling pathway; P:response to endoplasmic reticulum stress; P:neuromuscular process; P:reticulophagy; P:protein K69-linked ufmylation; F:ATP binding; F:zinc ion binding; F:protein homodimerization activity; F:UFM1 activating enzyme activity; C:nucleus; C:endoplasmic reticulum membran…
TRINITY_DN20292_c1_g1_i5	FAM13C_Calidris pugnax family with sequence similarity 13 member C (FAM13C), transcript variant X4, mRNA	899	5	0	97.03	3	P:GO:0008150; F:GO:0003674; C:GO:0005575	P:biological_process; F:molecular_function; C:cellular_component
TRINITY_DN29892_c0_g1_i1	ACAD11_Calidris pugnax acyl-CoA dehydrogenase family member 11 (ACAD11), mRNA	234	5	4.37962e-80	86.04	7	P:GO:0033539; F:GO:0017099; F:GO:0050660; F:GO:0070991; C:GO:0005634; C:GO:0005777; C:GO:0031966	P:fatty acid beta-oxidation using acyl-CoA dehydrogenase; F:very-long-chain-acyl-CoA dehydrogenase activity; F:flavin adenine dinucleotide binding; F:medium-chain-acyl-CoA dehydrogenase activity; C:nucleus; C:peroxisome; C:mitochondrial membrane
TRINITY_DN34558_c0_g1_i1	RARB_Aptenodytes forsteri retinoic acid receptor beta (RARB), transcript variant X1, mRNA	270	5	1.05711e-116	95.24	24	P:GO:0000122; P:GO:0001657; P:GO:0002068; P:GO:0003417; P:GO:0008285; P:GO:0009755; P:GO:0021756; P:GO:0032331; P:GO:0032526; P:GO:0035116; P:GO:0035264; P:GO:0043065; P:GO:0045944; P:GO:0048048; P:GO:0048384; P:GO:0048566; P:GO:0055012; P:GO:0070660; P:GO:0071729; F:GO:0000978; F:GO:0004879; F:GO:0008270; C:GO:0005654; C:GO:0048471	P:negative regulation of transcription by RNA polymerase II; P:ureteric bud development; P:glandular epithelial cell development; P:growth plate cartilage development; P:negative regulation of cell population proliferation; P:hormone-mediated signaling pathway; P:striatum development; P:negative regulation of chondrocyte differentiation; P:response to retinoic acid; P:embryonic hindlimb morphogen…
TRINITY_DN54572_c0_g1_i1	SPATS2L_Calidris pugnax spermatogenesis associated, serine rich 2 like (SPATS2L), mRNA	229	5	2.48064e-102	97.06	4	C:GO:0005654; C:GO:0005730; C:GO:0005829; C:GO:0032991	C:nucleoplasm; C:nucleolus; C:cytosol; C:protein-containing complex
TRINITY_DN62370_c0_g1_i1	WASF2_Calidris pugnax wiskott-Aldrich syndrome protein family member 2-like(WASF2) (LOC106893741), mRNA	525	5	0	88.57	22	P:GO:0001525; P:GO:0001667; P:GO:0006897; P:GO:0010592; P:GO:0016601; P:GO:0030048; P:GO:0035855; P:GO:0051497; P:GO:0072673; P:GO:0098974; P:GO:2000601; F:GO:0003779; F:GO:0017124; F:GO:0034237; F:GO:0071933; C:GO:0001726; C:GO:0005769; C:GO:0005856; C:GO:0005911; C:GO:0030027; C:GO:0031209; C:GO:0045202	P:angiogenesis; P:ameboidal-type cell migration; P:endocytosis; P:positive regulation of lamellipodium assembly; P:Rac protein signal transduction; P:actin filament-based movement; P:megakaryocyte development; P:negative regulation of stress fiber assembly; P:lamellipodium morphogenesis; P:postsynaptic actin cytoskeleton organization; P:positive regulation of Arp2/3 complex-mediated actin nucleat…
TRINITY_DN65323_c0_g1_i1	BABAM2_Calidris pugnax brain and reproductive organ-expressed (TNFRSF1A modulator) (BRE) (BABAM2), mRNA	215	5	1.80534e-93	91.95	13	P:GO:0006302; P:GO:0006325; P:GO:0007095; P:GO:0010212; P:GO:0043066; P:GO:0045739; P:GO:0051301; F:GO:0005164; F:GO:0031593; C:GO:0000152; C:GO:0005829; C:GO:0070531; C:GO:0070552	P:double-strand break repair; P:chromatin organization; P:mitotic G2 DNA damage checkpoint signaling; P:response to ionizing radiation; P:negative regulation of apoptotic process; P:positive regulation of DNA repair; P:cell division; F:tumor necrosis factor receptor binding; F:polyubiquitin modification-dependent protein binding; C:nuclear ubiquitin ligase complex; C:cytosol; C:BRCA1-A complex; C…
TRINITY_DN67805_c0_g1_i2	PLXDC2_Calidris pugnax plexin domain containing 2 (PLXDC2), mRNA	321	5	7.31131e-154	91.77	1	C:GO:0016021	C:integral component of membrane
TRINITY_DN71247_c0_g1_i2	ABTB1_Calidris pugnax ankyrin repeat and BTB (POZ) domain containing 1 (ABTB1), mRNA	386	5	1.92154e-155	95.21	4	C:GO:0000151; C:GO:0005730; C:GO:0005829; C:GO:0005886	C:ubiquitin ligase complex; C:nucleolus; C:cytosol; C:plasma membrane
TRINITY_DN83405_c0_g1_i1	PRKAR2B_Calidris pugnax protein kinase, cAMP-dependent, regulatory subunit type II beta (PRKAR2B), mRNA	289	5	3.19833e-112	94.03	16	P:GO:0006631; P:GO:0007612; P:GO:0050804; P:GO:2000480; F:GO:0004862; F:GO:0030552; F:GO:0031625; F:GO:0034236; C:GO:0005737; C:GO:0005813; C:GO:0005886; C:GO:0005952; C:GO:0043197; C:GO:0043198; C:GO:0097546; C:GO:0098978	P:fatty acid metabolic process; P:learning; P:modulation of chemical synaptic transmission; P:negative regulation of cAMP-dependent protein kinase activity; F:cAMP-dependent protein kinase inhibitor activity; F:cAMP binding; F:ubiquitin protein ligase binding; F:protein kinase A catalytic subunit binding; C:cytoplasm; C:centrosome; C:plasma membrane; C:cAMP-dependent protein kinase complex; C:den…
TRINITY_DN9966_c2_g1_i1	DOK6_Corvus brachyrhynchos docking protein 6 (DOK6), mRNA	508	5	1.97362e-166	90.04	3	P:GO:0007169; P:GO:0043410; C:GO:0005737	P:transmembrane receptor protein tyrosine kinase signaling pathway; P:positive regulation of MAPK cascade; C:cytoplasm
TRINITY_DN20067_c0_g1_i2	GLRB_Columba livia glycine receptor beta (GLRB), transcript variant X2, mRNA	671	5	0	91.34	21	P:GO:0001964; P:GO:0007218; P:GO:0007340; P:GO:0007399; P:GO:0007601; P:GO:0007628; P:GO:0043200; P:GO:0060012; P:GO:0060013; P:GO:0060079; P:GO:0097112; P:GO:1902476; F:GO:0004888; F:GO:0016594; F:GO:0016934; F:GO:1904315; C:GO:0016935; C:GO:0043005; C:GO:0045211; C:GO:0098690; C:GO:0098982	P:startle response; P:neuropeptide signaling pathway; P:acrosome reaction; P:nervous system development; P:visual perception; P:adult walking behavior; P:response to amino acid; P:synaptic transmission, glycinergic; P:righting reflex; P:excitatory postsynaptic potential; P:gamma-aminobutyric acid receptor clustering; P:chloride transmembrane transport; F:transmembrane signaling receptor activity;…
TRINITY_DN37173_c0_g1_i1	ARHGAP11A_Calidris pugnax Rho GTPase activating protein 11A (ARHGAP11A), transcript variant X5, mRNA	207	5	2.28001e-77	96.17	4	P:GO:0007165; F:GO:0005096; C:GO:0005634; C:GO:0005759	P:signal transduction; F:GTPase activator activity; C:nucleus; C:mitochondrial matrix
TRINITY_DN85035_c0_g1_i2	SCN4B_Aquila chrysaetos chrysaetos sodium voltage-gated channel beta subunit 4 (SCN4B), transcript variant X3, mRNA	215	5	1.91046e-53	92.82	12	P:GO:0010765; P:GO:0060307; P:GO:0086002; P:GO:0086012; P:GO:0086016; P:GO:0086091; P:GO:2000649; F:GO:0017080; F:GO:0044325; F:GO:0086006; C:GO:0001518; C:GO:0014704	P:positive regulation of sodium ion transport; P:regulation of ventricular cardiac muscle cell membrane repolarization; P:cardiac muscle cell action potential involved in contraction; P:membrane depolarization during cardiac muscle cell action potential; P:AV node cell action potential; P:regulation of heart rate by cardiac conduction; P:regulation of sodium ion transmembrane transporter activity…
TRINITY_DN94953_c0_g1_i1	SASS6_Calidris pugnax SAS-6 centriolar assembly protein (SASS6), mRNA	234	1	2.02327e-83	91.49	5	P:GO:0007099; C:GO:0005814; C:GO:0005829; C:GO:0034451; C:GO:0098536	P:centriole replication; C:centriole; C:cytosol; C:centriolar satellite; C:deuterosome
TRINITY_DN88029_c0_g1_i1	IMPAD1_Calidris pugnax inositol monophosphatase domain containing 1 (IMPAD1), mRNA	252	5	1.69283e-89	90.49	13	P:GO:0001958; P:GO:0002063; P:GO:0009791; P:GO:0030204; P:GO:0042733; P:GO:0046854; P:GO:0046855; F:GO:0008254; F:GO:0097657; C:GO:0001669; C:GO:0005829; C:GO:0016604; C:GO:0032588	P:endochondral ossification; P:chondrocyte development; P:post-embryonic development; P:chondroitin sulfate metabolic process; P:embryonic digit morphogenesis; P:phosphatidylinositol phosphate biosynthetic process; P:inositol phosphate dephosphorylation; F:3'-nucleotidase activity; F:3',5'-nucleotide bisphosphate phosphatase activity; C:acrosomal vesicle; C:cytosol; C:nuclear body; C:trans-Golgi …
TRINITY_DN104909_c0_g1_i1	LGALS3_Calidris pugnax lectin, galactoside-binding, soluble, 3 (LGALS3), mRNA	206	5	1.74001e-83	85.22	26	P:GO:0002548; P:GO:0008380; P:GO:0030593; P:GO:0030855; P:GO:0031334; P:GO:0042129; P:GO:0045087; P:GO:0045806; P:GO:0048245; P:GO:0048246; P:GO:0050918; P:GO:0070232; P:GO:0071677; P:GO:0090280; P:GO:1902041; P:GO:1903078; P:GO:2001237; F:GO:0019863; F:GO:0019903; F:GO:0030246; F:GO:0042056; F:GO:0043236; C:GO:0001772; C:GO:0005615; C:GO:0005681; C:GO:0005743	P:monocyte chemotaxis; P:RNA splicing; P:neutrophil chemotaxis; P:epithelial cell differentiation; P:positive regulation of protein-containing complex assembly; P:regulation of T cell proliferation; P:innate immune response; P:negative regulation of endocytosis; P:eosinophil chemotaxis; P:macrophage chemotaxis; P:positive chemotaxis; P:regulation of T cell apoptotic process; P:positive regulation…
TRINITY_DN185029_c0_g1_i1	ATP6V0E2_Calidris pugnax V-type proton ATPase subunit e 2 (ATP6V0E2) (LOC106897477), mRNA	228	1	7.8463e-08	95.24	5	P:GO:1902600; F:GO:0016787; F:GO:0046961; C:GO:0016021; C:GO:0033179	P:proton transmembrane transport; F:hydrolase activity; F:proton-transporting ATPase activity, rotational mechanism; C:integral component of membrane; C:proton-transporting V-type ATPase, V0 domain
TRINITY_DN189339_c0_g1_i1	GLRA3_Calidris pugnax glycine receptor alpha 3 (GLRA3), mRNA	303	5	3.39788e-107	98.16	13	P:GO:0007218; P:GO:0043200; P:GO:0051260; P:GO:0060012; P:GO:0060079; P:GO:1902476; F:GO:0004888; F:GO:0016594; F:GO:0016934; F:GO:0022852; C:GO:0016935; C:GO:0043005; C:GO:0045211	P:neuropeptide signaling pathway; P:response to amino acid; P:protein homooligomerization; P:synaptic transmission, glycinergic; P:excitatory postsynaptic potential; P:chloride transmembrane transport; F:transmembrane signaling receptor activity; F:glycine binding; F:extracellularly glycine-gated chloride channel activity; F:glycine-gated chloride ion channel activity; C:glycine-gated chloride ch…
TRINITY_DN41402_c0_g1_i1	ZBTB11_Calidris pugnax zinc finger and BTB domain containing 11 (ZBTB11), mRNA	211	2	2.9542e-91	88.19	5	P:GO:0006355; F:GO:0000978; F:GO:0000981; F:GO:0046872; C:GO:0005654	P:regulation of transcription, DNA-templated; F:RNA polymerase II cis-regulatory region sequence-specific DNA binding; F:DNA-binding transcription factor activity, RNA polymerase II-specific; F:metal ion binding; C:nucleoplasm
TRINITY_DN41575_c0_g1_i8	ZBTB44_Calidris pugnax zinc finger and BTB domain containing 44 (ZBTB44), transcript variant X4, mRNA	1000	5	0	91.33	4	P:GO:0008150; F:GO:0003677; F:GO:0046872; C:GO:0005634	P:biological_process; F:DNA binding; F:metal ion binding; C:nucleus
TRINITY_DN47212_c0_g1_i2	ANP32A_Aquila chrysaetos chrysaetos acidic leucine-rich nuclear phosphoprotein 32 family member B (ANP32A) (LOC115349315), transcript variant X2, mRNA	243	5	2.23743e-43	93.02	5	P:GO:0006913; P:GO:0042981; F:GO:0042393; C:GO:0016363; C:GO:0048471	P:nucleocytoplasmic transport; P:regulation of apoptotic process; F:histone binding; C:nuclear matrix; C:perinuclear region of cytoplasm
TRINITY_DN66837_c0_g1_i1	SIK2_Calidris pugnax salt inducible kinase 2 (SIK2), mRNA	209	5	4.99241e-74	97.48	10	P:GO:0000226; P:GO:0035556; P:GO:0046626; P:GO:0046777; F:GO:0000287; F:GO:0004674; F:GO:0005524; F:GO:0050321; F:GO:0106310; C:GO:0005737	P:microtubule cytoskeleton organization; P:intracellular signal transduction; P:regulation of insulin receptor signaling pathway; P:protein autophosphorylation; F:magnesium ion binding; F:protein serine/threonine kinase activity; F:ATP binding; F:tau-protein kinase activity; F:protein serine kinase activity; C:cytoplasm
TRINITY_DN85305_c0_g1_i1	SDC2_Aythya fuligula syndecan 2 (SDC2), mRNA	206	5	3.16964e-21	98.46	6	P:GO:0016477; P:GO:0048814; F:GO:0030165; F:GO:0042802; C:GO:0009986; C:GO:0016021	P:cell migration; P:regulation of dendrite morphogenesis; F:PDZ domain binding; F:identical protein binding; C:cell surface; C:integral component of membrane
TRINITY_DN12673_c1_g1_i2	OGFR_Calidris pugnax opioid growth factor receptor (OGFR), mRNA	406	5	4.3964e-152	88.2	2	F:GO:0140625; C:GO:0016020	F:opioid growth factor receptor activity; C:membrane
TRINITY_DN128437_c0_g1_i1	CALM2_Calidris pugnax calmodulin 2 (phosphorylase kinase, delta) (CALM2), mRNA	222	2	1.18585e-55	92.9	32	P:GO:0000086; P:GO:0002027; P:GO:0005513; P:GO:0010880; P:GO:0032465; P:GO:0032516; P:GO:0050848; P:GO:0051343; P:GO:0055117; P:GO:0060315; P:GO:0060316; P:GO:1905913; F:GO:0005509; F:GO:0008179; F:GO:0010856; F:GO:0019855; F:GO:0019901; F:GO:0031432; F:GO:0031997; F:GO:0044325; F:GO:0048306; F:GO:0072542; F:GO:0097718; C:GO:0000922; C:GO:0005813; C:GO:0005876; C:GO:0008076; C:GO:0030017; C:GO:00…	P:G2/M transition of mitotic cell cycle; P:regulation of heart rate; P:detection of calcium ion; P:regulation of release of sequestered calcium ion into cytosol by sarcoplasmic reticulum; P:regulation of cytokinesis; P:positive regulation of phosphoprotein phosphatase activity; P:regulation of calcium-mediated signaling; P:positive regulation of cyclic-nucleotide phosphodiesterase activity; P:reg…
TRINITY_DN32955_c1_g1_i1	TUBGCP3_Calidris pugnax tubulin, gamma complex associated protein 3 (TUBGCP3), mRNA	217	5	8.98671e-52	93.29	13	P:GO:0000278; P:GO:0007020; P:GO:0031122; P:GO:0051225; P:GO:0051321; F:GO:0043015; F:GO:0051011; C:GO:0000923; C:GO:0005737; C:GO:0005813; C:GO:0005814; C:GO:0005827; C:GO:0008275	P:mitotic cell cycle; P:microtubule nucleation; P:cytoplasmic microtubule organization; P:spindle assembly; P:meiotic cell cycle; F:gamma-tubulin binding; F:microtubule minus-end binding; C:equatorial microtubule organizing center; C:cytoplasm; C:centrosome; C:centriole; C:polar microtubule; C:gamma-tubulin small complex
TRINITY_DN38973_c0_g1_i1	SYBU_Calidris pugnax syntabulin (syntaxin-interacting) (SYBU), mRNA	226	1	1.6116e-34	91.96	9	P:GO:0019896; P:GO:0060074; F:GO:0017075; F:GO:0019894; C:GO:0005881; C:GO:0016021; C:GO:0031982; C:GO:0043231; C:GO:1904115	P:axonal transport of mitochondrion; P:synapse maturation; F:syntaxin-1 binding; F:kinesin binding; C:cytoplasmic microtubule; C:integral component of membrane; C:vesicle; C:intracellular membrane-bounded organelle; C:axon cytoplasm
TRINITY_DN4175_c1_g1_i1	UBE3C_Calidris pugnax ubiquitin protein ligase E3C (UBE3C), mRNA	246	5	2.09963e-98	95.37	3	P:GO:0000209; P:GO:0006511; F:GO:0061630	P:protein polyubiquitination; P:ubiquitin-dependent protein catabolic process; F:ubiquitin protein ligase activity
TRINITY_DN55776_c0_g1_i1	RPS6KA2_Calidris pugnax ribosomal protein S6 kinase, 90kDa, polypeptide 2 (RPS6KA2), transcript variant X2, mRNA	210	5	2.91681e-96	94.15	12	P:GO:0008285; P:GO:0018105; P:GO:0035556; P:GO:0043065; P:GO:0045786; F:GO:0000287; F:GO:0004711; F:GO:0004712; F:GO:0005524; F:GO:0106310; C:GO:0005654; C:GO:0005737	P:negative regulation of cell population proliferation; P:peptidyl-serine phosphorylation; P:intracellular signal transduction; P:positive regulation of apoptotic process; P:negative regulation of cell cycle; F:magnesium ion binding; F:ribosomal protein S6 kinase activity; F:protein serine/threonine/tyrosine kinase activity; F:ATP binding; F:protein serine kinase activity; C:nucleoplasm; C:cytopl…
TRINITY_DN8828_c0_g1_i1	RABGGTB_Strigops habroptila rab proteins geranylgeranyltransferase component A 1-like (LOC115612623), transcript variant X2, misc_RNA	267	5	4.92493e-105	93.75	10	P:GO:0006886; P:GO:0007264; P:GO:0016192; P:GO:0018344; P:GO:0050790; F:GO:0005092; F:GO:0005096; C:GO:0005634; C:GO:0005829; C:GO:0005968	P:intracellular protein transport; P:small GTPase mediated signal transduction; P:vesicle-mediated transport; P:protein geranylgeranylation; P:regulation of catalytic activity; F:GDP-dissociation inhibitor activity; F:GTPase activator activity; C:nucleus; C:cytosol; C:Rab-protein geranylgeranyltransferase complex
TRINITY_DN94544_c0_g1_i1	PUS10_Calidris pugnax pseudouridylate synthase 10 (PUS10), transcript variant X3, mRNA	258	5	1.27969e-125	95.96	6	P:GO:0031053; P:GO:0031119; F:GO:0070878; F:GO:0106029; C:GO:0005634; C:GO:0005737	P:primary miRNA processing; P:tRNA pseudouridine synthesis; F:primary miRNA binding; F:tRNA pseudouridine synthase activity; C:nucleus; C:cytoplasm
TRINITY_DN110758_c0_g1_i1	PDCD11_Calidris pugnax programmed cell death 11 (PDCD11), transcript variant X3, mRNA	216	5	5.04724e-94	94.84	4	F:GO:0003723; C:GO:0005730; C:GO:0005829; C:GO:0032040	F:RNA binding; C:nucleolus; C:cytosol; C:small-subunit processome
TRINITY_DN10017_c0_g1_i2	ACSL3_Calidris pugnax acyl-CoA synthetase long-chain family member 3 (ACSL3), transcript variant X2, mRNA	256	5	2.24583e-83	95.37	17	P:GO:0001676; P:GO:0030182; P:GO:0034379; P:GO:0035336; P:GO:0042998; P:GO:0044539; P:GO:0051047; P:GO:2001247; F:GO:0004467; F:GO:0019901; F:GO:0019904; C:GO:0005783; C:GO:0005794; C:GO:0005811; C:GO:0005886; C:GO:0016021; C:GO:0048471	P:long-chain fatty acid metabolic process; P:neuron differentiation; P:very-low-density lipoprotein particle assembly; P:long-chain fatty-acyl-CoA metabolic process; P:positive regulation of Golgi to plasma membrane protein transport; P:long-chain fatty acid import into cell; P:positive regulation of secretion; P:positive regulation of phosphatidylcholine biosynthetic process; F:long-chain fatty …
TRINITY_DN10083_c0_g1_i1	SLC6A1_Aquila chrysaetos chrysaetos solute carrier family 6 member 1 (SLC6A1), mRNA	405	5	9.35754e-159	99.87	15	P:GO:0006836; P:GO:0007613; P:GO:0008306; P:GO:0010035; P:GO:0050808; P:GO:0051939; P:GO:0098658; P:GO:0098719; P:GO:1902476; F:GO:0005332; F:GO:0015378; C:GO:0005887; C:GO:0009986; C:GO:0030424; C:GO:0043025	P:neurotransmitter transport; P:memory; P:associative learning; P:response to inorganic substance; P:synapse organization; P:gamma-aminobutyric acid import; P:inorganic anion import across plasma membrane; P:sodium ion import across plasma membrane; P:chloride transmembrane transport; F:gamma-aminobutyric acid:sodium symporter activity; F:sodium:chloride symporter activity; C:integral component o…
TRINITY_DN102314_c0_g1_i1	TMEM67_Calidris pugnax transmembrane protein 67 (TMEM67), mRNA	253	5	4.79568e-80	97.3	11	P:GO:0010826; P:GO:0030433; P:GO:0060271; F:GO:0031005; F:GO:0051082; C:GO:0005789; C:GO:0005813; C:GO:0016021; C:GO:0030659; C:GO:0036038; C:GO:0060170	P:negative regulation of centrosome duplication; P:ubiquitin-dependent ERAD pathway; P:cilium assembly; F:filamin binding; F:unfolded protein binding; C:endoplasmic reticulum membrane; C:centrosome; C:integral component of membrane; C:cytoplasmic vesicle membrane; C:MKS complex; C:ciliary membrane
TRINITY_DN107714_c0_g1_i1	FGD6_Calidris pugnax FYVE, RhoGEF and PH domain containing 6 (FGD6), mRNA	215	5	8.3402e-97	90.41	5	P:GO:0043087; F:GO:0005085; F:GO:0046872; C:GO:0005737; C:GO:0005856	P:regulation of GTPase activity; F:guanyl-nucleotide exchange factor activity; F:metal ion binding; C:cytoplasm; C:cytoskeleton
TRINITY_DN107927_c1_g1_i1	CYB5R1_Calidris pugnax cytochrome b reductase 1 (CYB5R1) (LOC106895320), mRNA	217	5	3.01144e-101	92.28	7	P:GO:0006809; F:GO:0004128; F:GO:0050421; F:GO:0071949; C:GO:0005783; C:GO:0005811; C:GO:1903958	P:nitric oxide biosynthetic process; F:cytochrome-b5 reductase activity, acting on NAD(P)H; F:nitrite reductase (NO-forming) activity; F:FAD binding; C:endoplasmic reticulum; C:lipid droplet; C:nitric-oxide synthase complex
TRINITY_DN109644_c0_g1_i1	TRPM3_Aquila chrysaetos chrysaetos transient receptor potential cation channel subfamily M member 3 (TRPM3), transcript variant X9, mRNA	251	5	9.8446e-107	99.1	6	P:GO:0016048; P:GO:0050951; P:GO:0051262; P:GO:0098655; F:GO:0005227; C:GO:0005887	P:detection of temperature stimulus; P:sensory perception of temperature stimulus; P:protein tetramerization; P:cation transmembrane transport; F:calcium activated cation channel activity; C:integral component of plasma membrane
TRINITY_DN109775_c0_g1_i1	DKC1_Calidris pugnax H/ACA ribonucleoprotein complex subunit 4 (DKC1) (LOC106895730), transcript variant X2, mRNA	316	5	9.7648e-118	90.35	18	P:GO:0000455; P:GO:0000495; P:GO:0031120; P:GO:0032212; P:GO:0051973; P:GO:0090666; P:GO:0090669; P:GO:1904851; P:GO:1904874; P:GO:1990481; F:GO:0003720; F:GO:0009982; F:GO:0034513; F:GO:0070034; C:GO:0001650; C:GO:0015030; C:GO:0031429; C:GO:0090661	P:enzyme-directed rRNA pseudouridine synthesis; P:box H/ACA RNA 3'-end processing; P:snRNA pseudouridine synthesis; P:positive regulation of telomere maintenance via telomerase; P:positive regulation of telomerase activity; P:scaRNA localization to Cajal body; P:telomerase RNA stabilization; P:positive regulation of establishment of protein localization to telomere; P:positive regulation of telom…
TRINITY_DN110260_c0_g1_i1	RASA2_Calidris pugnax RAS p21 protein activator 2 (RASA2), mRNA	254	5	7.56423e-123	95.98	5	P:GO:0043087; P:GO:0046580; F:GO:0005096; F:GO:0005543; F:GO:0046872	P:regulation of GTPase activity; P:negative regulation of Ras protein signal transduction; F:GTPase activator activity; F:phospholipid binding; F:metal ion binding
TRINITY_DN112513_c0_g1_i1	PHF6_Calidris pugnax PHD finger protein 6 (PHF6), transcript variant X3, mRNA	251	5	2.07446e-123	98.49	10	P:GO:0000122; F:GO:0015631; F:GO:0042393; F:GO:0042826; F:GO:0043021; F:GO:0046872; F:GO:0051219; F:GO:0097110; C:GO:0005654; C:GO:0005730	P:negative regulation of transcription by RNA polymerase II; F:tubulin binding; F:histone binding; F:histone deacetylase binding; F:ribonucleoprotein complex binding; F:metal ion binding; F:phosphoprotein binding; F:scaffold protein binding; C:nucleoplasm; C:nucleolus
TRINITY_DN113548_c0_g1_i1	TEAD1_Calidris pugnax TEA domain family member 1 (SV40 transcriptional enhancer factor) (TEAD1), transcript variant X1, mRNA	212	5	1.78802e-88	99.56	7	P:GO:0006357; P:GO:0035329; P:GO:0048568; F:GO:0000978; F:GO:0000981; C:GO:0005654; C:GO:0005667	P:regulation of transcription by RNA polymerase II; P:hippo signaling; P:embryonic organ development; F:RNA polymerase II cis-regulatory region sequence-specific DNA binding; F:DNA-binding transcription factor activity, RNA polymerase II-specific; C:nucleoplasm; C:transcription regulator complex
TRINITY_DN113900_c0_g1_i1	FAM124A_Calidris pugnax family with sequence similarity 124 member A (FAM124A), mRNA	218	5	1.80947e-103	92.15	3	P:GO:0008150; F:GO:0003674; C:GO:0005575	P:biological_process; F:molecular_function; C:cellular_component
TRINITY_DN116374_c0_g1_i1	FAM171B_Calidris pugnax family with sequence similarity 171 member B (FAM171B), mRNA	317	5	3.35421e-152	91.95	1	C:GO:0016021	C:integral component of membrane
TRINITY_DN117999_c0_g1_i1	ZBTB43_Calidris pugnax zinc finger and BTB domain containing 43 (ZBTB43), transcript variant X2, mRNA	203	5	1.67376e-98	94.49	3	P:GO:0006357; F:GO:0000977; C:GO:0005634	P:regulation of transcription by RNA polymerase II; F:RNA polymerase II transcription regulatory region sequence-specific DNA binding; C:nucleus
TRINITY_DN118882_c0_g1_i1	PDHB_Calidris pugnax pyruvate dehydrogenase (lipoamide) beta (PDHB), mRNA	267	5	7.08403e-29	94.64	6	P:GO:0006006; P:GO:0006086; F:GO:0004739; F:GO:0034604; C:GO:0005654; C:GO:0005967	P:glucose metabolic process; P:acetyl-CoA biosynthetic process from pyruvate; F:pyruvate dehydrogenase (acetyl-transferring) activity; F:pyruvate dehydrogenase (NAD+) activity; C:nucleoplasm; C:mitochondrial pyruvate dehydrogenase complex
TRINITY_DN11995_c1_g1_i1	CDC16_Calidris pugnax cell division cycle 16 (CDC16), transcript variant X2, mRNA	256	5	9.944e-117	89.76	8	P:GO:0031145; P:GO:0045842; P:GO:0051301; P:GO:0070979; C:GO:0005680; C:GO:0005737; C:GO:0005813; C:GO:0072686	P:anaphase-promoting complex-dependent catabolic process; P:positive regulation of mitotic metaphase/anaphase transition; P:cell division; P:protein K11-linked ubiquitination; C:anaphase-promoting complex; C:cytoplasm; C:centrosome; C:mitotic spindle
TRINITY_DN123607_c0_g1_i1	GPM6A_Calidris pugnax glycoprotein M6A (GPM6A), mRNA	206	5	1.13197e-25	97.68	10	P:GO:0001764; P:GO:0003407; P:GO:0009617; P:GO:0048812; P:GO:0048863; C:GO:0005886; C:GO:0016021; C:GO:0030175; C:GO:0043025; C:GO:0044295	P:neuron migration; P:neural retina development; P:response to bacterium; P:neuron projection morphogenesis; P:stem cell differentiation; C:plasma membrane; C:integral component of membrane; C:filopodium; C:neuronal cell body; C:axonal growth cone
TRINITY_DN126998_c0_g1_i1	DDB1_Calidris pugnax damage-specific DNA binding protein 1 (DDB1) mRNA	278	5	5.85892e-10	96.92	33	P:GO:0000209; P:GO:0000462; P:GO:0010506; P:GO:0016055; P:GO:0032436; P:GO:0032814; P:GO:0035518; P:GO:0042752; P:GO:0043066; P:GO:0045070; P:GO:0045722; P:GO:0046726; P:GO:0051702; P:GO:0070914; P:GO:0140627; P:GO:1901990; P:GO:1902188; F:GO:0003684; F:GO:0030331; F:GO:0036094; F:GO:0044877; F:GO:0071987; F:GO:0097602; F:GO:1990756; C:GO:0005654; C:GO:0005730; C:GO:0005813; C:GO:0005829; C:GO:00…	P:protein polyubiquitination; P:maturation of SSU-rRNA from tricistronic rRNA transcript (SSU-rRNA, 5.8S rRNA, LSU-rRNA); P:regulation of autophagy; P:Wnt signaling pathway; P:positive regulation of proteasomal ubiquitin-dependent protein catabolic process; P:regulation of natural killer cell activation; P:histone H2A monoubiquitination; P:regulation of circadian rhythm; P:negative regulation of …
TRINITY_DN127240_c0_g1_i1	CALM1_Coturnix japonica calmodulin 1 (CALM1), mRNA	242	5	1.39826e-10	100	46	P:GO:0000086; P:GO:0002027; P:GO:0005513; P:GO:0007190; P:GO:0010880; P:GO:0019722; P:GO:0032465; P:GO:0032516; P:GO:0043388; P:GO:0051000; P:GO:0051343; P:GO:0055117; P:GO:0060315; P:GO:0060316; P:GO:0090151; P:GO:1900242; P:GO:1901841; P:GO:2000300; F:GO:0005509; F:GO:0008179; F:GO:0010856; F:GO:0019855; F:GO:0019901; F:GO:0030235; F:GO:0031432; F:GO:0031800; F:GO:0031997; F:GO:0043548; F:GO:00…	P:G2/M transition of mitotic cell cycle; P:regulation of heart rate; P:detection of calcium ion; P:activation of adenylate cyclase activity; P:regulation of release of sequestered calcium ion into cytosol by sarcoplasmic reticulum; P:calcium-mediated signaling; P:regulation of cytokinesis; P:positive regulation of phosphoprotein phosphatase activity; P:positive regulation of DNA binding; P:positi…
TRINITY_DN128686_c0_g1_i1	IMPDH2_Anas platyrhynchos inosine monophosphate dehydrogenase 2 (IMPDH2), mRNA	216	1	9.19726e-32	88	10	P:GO:0006177; P:GO:0006183; P:GO:0007623; P:GO:0046651; P:GO:0071353; F:GO:0000166; F:GO:0003938; F:GO:0046872; C:GO:0005634; C:GO:0005829	P:GMP biosynthetic process; P:GTP biosynthetic process; P:circadian rhythm; P:lymphocyte proliferation; P:cellular response to interleukin-4; F:nucleotide binding; F:IMP dehydrogenase activity; F:metal ion binding; C:nucleus; C:cytosol
TRINITY_DN132041_c0_g1_i1	RWDD3_Athene cunicularia RWD domain containing 3 (RWDD3), mRNA	300	5	4.31578e-111	90.12	5	P:GO:0032088; P:GO:0033235; P:GO:1902073; C:GO:0005634; C:GO:0005737	P:negative regulation of NF-kappaB transcription factor activity; P:positive regulation of protein sumoylation; P:positive regulation of hypoxia-inducible factor-1alpha signaling pathway; C:nucleus; C:cytoplasm
TRINITY_DN132397_c0_g1_i1	ADPRHL2_Aquila chrysaetos chrysaetos ADP-ribosylhydrolase like 2 (ADPRHL2), mRNA	247	5	6.25089e-54	88.15	10	P:GO:0006281; P:GO:0071451; P:GO:0140290; F:GO:0000287; F:GO:0004649; F:GO:0061463; F:GO:0140292; C:GO:0005739; C:GO:0016604; C:GO:0090734	P:DNA repair; P:cellular response to superoxide; P:peptidyl-serine ADP-deribosylation; F:magnesium ion binding; F:poly(ADP-ribose) glycohydrolase activity; F:O-acetyl-ADP-ribose deacetylase activity; F:ADP-ribosylserine hydrolase activity; C:mitochondrion; C:nuclear body; C:site of DNA damage
TRINITY_DN133609_c0_g1_i1	RAB37_Calidris pugnax RAB37, member RAS oncogene family (RAB37), transcript variant X1, mRNA	217	5	1.41103e-94	89.31	4	F:GO:0003924; F:GO:0005525; C:GO:0005768; C:GO:0005794	F:GTPase activity; F:GTP binding; C:endosome; C:Golgi apparatus
TRINITY_DN13387_c0_g1_i8	FN3K_Calidris pugnax fructosamine-3-kinase-like (FN3K)(LOC106894924), transcript variant X1, mRNA	894	5	0	88.15	6	P:GO:0016310; P:GO:0030389; P:GO:0030855; P:GO:0036525; F:GO:0102193; F:GO:0102194	P:phosphorylation; P:fructosamine metabolic process; P:epithelial cell differentiation; P:protein deglycation; F:protein-ribulosamine 3-kinase activity; F:protein-fructosamine 3-kinase activity
TRINITY_DN137713_c0_g1_i1	PCDH19_Empidonax traillii protocadherin 19 (PCDH19), transcript variant X2, mRNA	239	5	7.19968e-108	97.6	4	P:GO:0007156; P:GO:0007420; F:GO:0005509; C:GO:0005887	P:homophilic cell adhesion via plasma membrane adhesion molecules; P:brain development; F:calcium ion binding; C:integral component of plasma membrane
TRINITY_DN138587_c0_g1_i1	TLNRD1_Meleagris gallopavo talin rod domain containing 1 (TLNRD1), mRNA	205	5	1.06346e-65	100	4	P:GO:0008150; F:GO:0003779; F:GO:0042802; C:GO:0001725	P:biological_process; F:actin binding; F:identical protein binding; C:stress fiber
TRINITY_DN139627_c0_g1_i1	IRAK2_Calidris pugnax interleukin 1 receptor associated kinase 2 (IRAK2), mRNA	271	1	3.79124e-121	96.32	16	P:GO:0001959; P:GO:0002755; P:GO:0006468; P:GO:0006954; P:GO:0007249; P:GO:0031663; P:GO:0032088; P:GO:0051092; P:GO:0070498; F:GO:0004674; F:GO:0005524; F:GO:0042803; F:GO:0046982; C:GO:0005634; C:GO:0005737; C:GO:0005886	P:regulation of cytokine-mediated signaling pathway; P:MyD88-dependent toll-like receptor signaling pathway; P:protein phosphorylation; P:inflammatory response; P:I-kappaB kinase/NF-kappaB signaling; P:lipopolysaccharide-mediated signaling pathway; P:negative regulation of NF-kappaB transcription factor activity; P:positive regulation of NF-kappaB transcription factor activity; P:interleukin-1-me…
TRINITY_DN14014_c0_g1_i1	CKB_Calidris pugnax creatine kinase, brain (CKB), transcript variant X2, mRNA	208	5	3.05157e-56	91.86	10	P:GO:0006754; P:GO:0016310; P:GO:0046314; F:GO:0004111; F:GO:0005524; F:GO:0031625; C:GO:0005615; C:GO:0005739; C:GO:0005829; C:GO:0065010	P:ATP biosynthetic process; P:phosphorylation; P:phosphocreatine biosynthetic process; F:creatine kinase activity; F:ATP binding; F:ubiquitin protein ligase binding; C:extracellular space; C:mitochondrion; C:cytosol; C:extracellular membrane-bounded organelle
TRINITY_DN140578_c0_g1_i1	ANOS1_Calidris pugnax anosmin 1 (ANOS1), mRNA	203	5	2.86087e-81	86.39	6	P:GO:0007155; P:GO:0010951; P:GO:0030182; F:GO:0004867; C:GO:0005576; C:GO:0009986	P:cell adhesion; P:negative regulation of endopeptidase activity; P:neuron differentiation; F:serine-type endopeptidase inhibitor activity; C:extracellular region; C:cell surface
TRINITY_DN140853_c0_g1_i1	TOR3A_Aythya fuligula torsin family 3 member A (TOR3A), mRNA	250	5	3.63073e-86	99.45	4	F:GO:0005524; F:GO:0016887; C:GO:0005635; C:GO:0005788	F:ATP binding; F:ATP hydrolysis activity; C:nuclear envelope; C:endoplasmic reticulum lumen
TRINITY_DN144573_c0_g1_i1	TMEM106B_Melopsittacus undulatus transmembrane protein 106B (TMEM106B) (LOC101878363), mRNA	203	5	1.88767e-13	100	12	P:GO:0007041; P:GO:0007042; P:GO:0032418; P:GO:0048813; P:GO:0051345; P:GO:1900006; P:GO:1905146; P:GO:1905671; F:GO:0051117; C:GO:0005765; C:GO:0005768; C:GO:0016021	P:lysosomal transport; P:lysosomal lumen acidification; P:lysosome localization; P:dendrite morphogenesis; P:positive regulation of hydrolase activity; P:positive regulation of dendrite development; P:lysosomal protein catabolic process; P:regulation of lysosome organization; F:ATPase binding; C:lysosomal membrane; C:endosome; C:integral component of membrane
TRINITY_DN144896_c0_g1_i1	TLE4_Calidris pugnax transducin like enhancer of split 4 (TLE4), mRNA	245	5	4.45991e-105	99.62	16	P:GO:0000122; P:GO:0001709; P:GO:0003002; P:GO:0007164; P:GO:0010628; P:GO:0010629; P:GO:0030901; P:GO:0048859; P:GO:0090090; P:GO:1990830; F:GO:0000981; F:GO:0003682; F:GO:0003714; F:GO:0140297; C:GO:0005654; C:GO:1990907	P:negative regulation of transcription by RNA polymerase II; P:cell fate determination; P:regionalization; P:establishment of tissue polarity; P:positive regulation of gene expression; P:negative regulation of gene expression; P:midbrain development; P:formation of anatomical boundary; P:negative regulation of canonical Wnt signaling pathway; P:cellular response to leukemia inhibitory factor; F:D…
TRINITY_DN14594_c0_g1_i2	ISPD_Calidris pugnax isoprenoid synthase domain containing (ISPD), mRNA	268	5	6.48931e-94	84.68	6	P:GO:0007411; P:GO:0008299; P:GO:0035269; F:GO:0042803; F:GO:0047349; C:GO:0005829	P:axon guidance; P:isoprenoid biosynthetic process; P:protein O-linked mannosylation; F:protein homodimerization activity; F:D-ribitol-5-phosphate cytidylyltransferase activity; C:cytosol
TRINITY_DN147152_c0_g1_i1	RGMB_Aquila chrysaetos chrysaetos repulsive guidance molecule BMP co-receptor b (RGMB), transcript variant X9, mRNA	211	2	1.13237e-45	86.93	7	P:GO:0007155; P:GO:0030509; P:GO:0045893; F:GO:0015026; F:GO:0042802; C:GO:0005793; C:GO:0046658	P:cell adhesion; P:BMP signaling pathway; P:positive regulation of transcription, DNA-templated; F:coreceptor activity; F:identical protein binding; C:endoplasmic reticulum-Golgi intermediate compartment; C:anchored component of plasma membrane
TRINITY_DN147173_c0_g1_i1	TRDMT1_Calidris pugnax tRNA aspartic acid methyltransferase 1 (TRDMT1), transcript variant X6, mRNA	203	5	1.35959e-64	96.75	4	P:GO:0030488; P:GO:0036416; F:GO:0016428; C:GO:0005737	P:tRNA methylation; P:tRNA stabilization; F:tRNA (cytosine-5-)-methyltransferase activity; C:cytoplasm
TRINITY_DN147645_c0_g1_i1	WDR20_Falco peregrinus WD repeat domain 20 (WDR20), transcript variant X4, misc_RNA	228	5	8.7515e-112	99.47	3	P:GO:0008150; F:GO:0003674; C:GO:0005575	P:biological_process; F:molecular_function; C:cellular_component
TRINITY_DN148997_c0_g1_i1	CALM2_Melopsittacus undulatus calmodulin 2 (CALM2) (LOC101869752), mRNA	208	5	5.40369e-14	100	32	P:GO:0000086; P:GO:0002027; P:GO:0005513; P:GO:0010880; P:GO:0032465; P:GO:0032516; P:GO:0050848; P:GO:0051343; P:GO:0055117; P:GO:0060315; P:GO:0060316; P:GO:1905913; F:GO:0005509; F:GO:0008179; F:GO:0010856; F:GO:0019855; F:GO:0019901; F:GO:0031432; F:GO:0031997; F:GO:0044325; F:GO:0048306; F:GO:0072542; F:GO:0097718; C:GO:0000922; C:GO:0005813; C:GO:0005876; C:GO:0008076; C:GO:0030017; C:GO:00…	P:G2/M transition of mitotic cell cycle; P:regulation of heart rate; P:detection of calcium ion; P:regulation of release of sequestered calcium ion into cytosol by sarcoplasmic reticulum; P:regulation of cytokinesis; P:positive regulation of phosphoprotein phosphatase activity; P:regulation of calcium-mediated signaling; P:positive regulation of cyclic-nucleotide phosphodiesterase activity; P:reg…
TRINITY_DN149544_c0_g1_i1	AKAIN1_Aquila chrysaetos chrysaetos A-kinase anchor inhibitor 1 (AKAIN1), transcript variant X4, mRNA	229	5	1.21272e-65	90.91	3	P:GO:0031333; F:GO:0051018; C:GO:0005829	P:negative regulation of protein-containing complex assembly; F:protein kinase A binding; C:cytosol
TRINITY_DN14981_c1_g1_i1	SEC63_Parus major SEC63 homolog, protein translocation regulator (SEC63), mRNA	230	5	1.65613e-29	89.62	22	P:GO:0000388; P:GO:0001889; P:GO:0006307; P:GO:0006614; P:GO:0008283; P:GO:0010259; P:GO:0031204; P:GO:0032508; P:GO:0072344; P:GO:1990116; F:GO:0003723; F:GO:0003724; F:GO:0005524; F:GO:0008320; F:GO:0016887; F:GO:0043138; C:GO:0005681; C:GO:0005829; C:GO:0016021; C:GO:0016607; C:GO:0031207; C:GO:0099053	P:spliceosome conformational change to release U4 (or U4atac) and U1 (or U11); P:liver development; P:DNA dealkylation involved in DNA repair; P:SRP-dependent cotranslational protein targeting to membrane; P:cell population proliferation; P:multicellular organism aging; P:post-translational protein targeting to membrane, translocation; P:DNA duplex unwinding; P:rescue of stalled ribosome; P:ribos…
TRINITY_DN15098_c0_g1_i1	HACD2_Calidris pugnax 3-hydroxyacyl-CoA dehydratase 2 (HACD2), mRNA	1138	5	0	88.5	10	P:GO:0030148; P:GO:0030497; P:GO:0042761; F:GO:0018812; F:GO:0019899; F:GO:0102158; F:GO:0102343; F:GO:0102344; F:GO:0102345; C:GO:0030176	P:sphingolipid biosynthetic process; P:fatty acid elongation; P:very long-chain fatty acid biosynthetic process; F:3-hydroxyacyl-CoA dehydratase activity; F:enzyme binding; F:very-long-chain 3-hydroxyacyl-CoA dehydratase activity; F:3-hydroxy-arachidoyl-CoA dehydratase activity; F:3-hydroxy-behenoyl-CoA dehydratase activity; F:3-hydroxy-lignoceroyl-CoA dehydratase activity; C:integral component o…
TRINITY_DN151111_c0_g1_i1	PCLO_Calidris pugnax piccolo presynaptic cytomatrix protein (PCLO), mRNA	240	5	4.44763e-90	95.15	12	P:GO:0007010; P:GO:0035418; P:GO:0048790; P:GO:1904071; F:GO:0005509; F:GO:0005522; F:GO:0005544; F:GO:0098882; C:GO:0030424; C:GO:0048788; C:GO:0098978; C:GO:0098982	P:cytoskeleton organization; P:protein localization to synapse; P:maintenance of presynaptic active zone structure; P:presynaptic active zone assembly; F:calcium ion binding; F:profilin binding; F:calcium-dependent phospholipid binding; F:structural constituent of presynaptic active zone; C:axon; C:cytoskeleton of presynaptic active zone; C:glutamatergic synapse; C:GABA-ergic synapse
TRINITY_DN152270_c0_g1_i1	BRWD3_Calidris pugnax bromodomain and WD repeat domain containing 3 (BRWD3), mRNA	240	5	6.08838e-49	96.76	4	P:GO:0006357; P:GO:0007010; P:GO:0008360; C:GO:0005634	P:regulation of transcription by RNA polymerase II; P:cytoskeleton organization; P:regulation of cell shape; C:nucleus
TRINITY_DN15422_c1_g1_i1	MORC3_Calidris pugnax MORC family CW-type zinc finger 3 (MORC3), mRNA	275	5	4.95189e-125	89.69	10	P:GO:0007569; P:GO:0009791; P:GO:0018105; P:GO:0048147; P:GO:0050821; P:GO:0051457; F:GO:0003723; F:GO:0008270; F:GO:0035064; C:GO:0016605	P:obsolete cell aging; P:post-embryonic development; P:peptidyl-serine phosphorylation; P:negative regulation of fibroblast proliferation; P:protein stabilization; P:maintenance of protein location in nucleus; F:RNA binding; F:zinc ion binding; F:methylated histone binding; C:PML body
TRINITY_DN155848_c0_g1_i1	FKBP4_Aptenodytes forsteri FK506 binding protein 4 (FKBP4), mRNA	225	5	3.3261e-61	85.81	15	P:GO:0000413; P:GO:0006463; P:GO:0030521; P:GO:0031503; P:GO:0046661; P:GO:0061077; F:GO:0003755; F:GO:0005524; F:GO:0005525; F:GO:0005528; F:GO:0031072; F:GO:0035259; F:GO:0051219; C:GO:0005654; C:GO:0005829	P:protein peptidyl-prolyl isomerization; P:steroid hormone receptor complex assembly; P:androgen receptor signaling pathway; P:protein-containing complex localization; P:male sex differentiation; P:chaperone-mediated protein folding; F:peptidyl-prolyl cis-trans isomerase activity; F:ATP binding; F:GTP binding; F:FK506 binding; F:heat shock protein binding; F:nuclear glucocorticoid receptor bindin…
TRINITY_DN156705_c0_g1_i1	FAM210A_Calidris pugnax family with sequence similarity 210 member A (FAM210A), transcript variant X1, mRNA	226	5	6.9859e-83	85.63	2	C:GO:0005739; C:GO:0016021	C:mitochondrion; C:integral component of membrane
TRINITY_DN160424_c0_g1_i1	ANKLE2_Cygnus atratus ankyrin repeat and LEM domain containing 2 (ANKLE2), transcript variant X3, mRNA	270	4	3.40992e-12	93.39	8	P:GO:0007084; P:GO:0007417; P:GO:0035307; P:GO:0042326; P:GO:0043066; P:GO:0051301; F:GO:0051721; C:GO:0030176	P:mitotic nuclear membrane reassembly; P:central nervous system development; P:positive regulation of protein dephosphorylation; P:negative regulation of phosphorylation; P:negative regulation of apoptotic process; P:cell division; F:protein phosphatase 2A binding; C:integral component of endoplasmic reticulum membrane
TRINITY_DN161583_c0_g1_i1	HTR1B_Phasianus colchicus 5-hydroxytryptamine receptor 1B (HTR1B), mRNA	207	1	3.03403e-56	87.02	21	P:GO:0002031; P:GO:0007187; P:GO:0007198; P:GO:0007205; P:GO:0007268; P:GO:0014063; P:GO:0042310; P:GO:0046849; P:GO:0050795; P:GO:0071312; P:GO:0071466; P:GO:0071502; P:GO:1904707; F:GO:0004993; F:GO:0030594; F:GO:0051378; C:GO:0005737; C:GO:0030425; C:GO:0098666; C:GO:0099056; C:GO:0099154	P:G protein-coupled receptor internalization; P:G protein-coupled receptor signaling pathway, coupled to cyclic nucleotide second messenger; P:adenylate cyclase-inhibiting serotonin receptor signaling pathway; P:protein kinase C-activating G protein-coupled receptor signaling pathway; P:chemical synaptic transmission; P:negative regulation of serotonin secretion; P:vasoconstriction; P:bone remode…
TRINITY_DN16358_c0_g1_i1	ATXN3_Calidris pugnax ataxin 3 (ATXN3), transcript variant X3, mRNA	330	5	3.5332e-147	92.99	7	P:GO:0006515; P:GO:0035520; P:GO:0043161; P:GO:0071218; F:GO:0004843; F:GO:0031625; C:GO:0005634	P:protein quality control for misfolded or incompletely synthesized proteins; P:monoubiquitinated protein deubiquitination; P:proteasome-mediated ubiquitin-dependent protein catabolic process; P:cellular response to misfolded protein; F:cysteine-type deubiquitinase activity; F:ubiquitin protein ligase binding; C:nucleus
TRINITY_DN163734_c0_g1_i1	AASDHPPT_Pygoscelis adeliae aminoadipate-semialdehyde dehydrogenase-phosphopantetheinyl transferase (AASDHPPT), mRNA	204	5	3.72267e-80	92.29	5	P:GO:0018215; P:GO:0019878; F:GO:0000287; F:GO:0008897; C:GO:0005829	P:protein phosphopantetheinylation; P:lysine biosynthetic process via aminoadipic acid; F:magnesium ion binding; F:holo-[acyl-carrier-protein] synthase activity; C:cytosol
TRINITY_DN13886_c1_g1_i1	unknown	210
TRINITY_DN102041_c0_g1_i1	unknown	201
TRINITY_DN104633_c0_g1_i1	unknown	218
TRINITY_DN108952_c0_g1_i1	unknown	208
TRINITY_DN109910_c0_g1_i1	unknown	271
TRINITY_DN11_c3_g1_i1	unknown	201
TRINITY_DN111185_c0_g1_i1	unknown	254
TRINITY_DN117677_c0_g1_i1	unknown	221
TRINITY_DN119227_c0_g1_i1	unknown	212
TRINITY_DN120916_c0_g1_i1	unknown	203
TRINITY_DN130621_c0_g1_i1	unknown	223
TRINITY_DN134514_c0_g1_i1	unknown	213
TRINITY_DN136590_c0_g1_i1	unknown	231
TRINITY_DN136727_c0_g1_i1	unknown	255
TRINITY_DN139178_c0_g1_i1	unknown	208
TRINITY_DN142934_c0_g1_i1	unknown	210
TRINITY_DN143836_c0_g1_i1	unknown	236
TRINITY_DN144504_c0_g1_i1	unknown	219
TRINITY_DN148973_c0_g1_i1	unknown	265
TRINITY_DN153556_c0_g1_i1	unknown	210
TRINITY_DN1556_c0_g1_i7	unknown	1848
TRINITY_DN160828_c0_g1_i1	unknown	226
TRINITY_DN171657_c0_g1_i1	unknown	305
TRINITY_DN176179_c0_g1_i1	unknown	217
TRINITY_DN18619_c0_g1_i1	unknown	212
TRINITY_DN187887_c0_g1_i1	unknown	207
TRINITY_DN191892_c0_g1_i1	unknown	216
TRINITY_DN196482_c0_g1_i1	unknown	227
TRINITY_DN200881_c0_g1_i1	unknown	224
TRINITY_DN202781_c0_g1_i1	unknown	242
TRINITY_DN202983_c0_g1_i1	unknown	209
TRINITY_DN21672_c0_g1_i1	unknown	215
TRINITY_DN23095_c0_g1_i1	unknown	202
TRINITY_DN24031_c0_g1_i1	unknown	211
TRINITY_DN25656_c0_g1_i1	unknown	203
TRINITY_DN29618_c0_g1_i1	unknown	265
TRINITY_DN32212_c0_g1_i1	unknown	231
TRINITY_DN32307_c0_g1_i1	unknown	293
TRINITY_DN33219_c0_g1_i1	unknown	215
TRINITY_DN34055_c0_g1_i1	unknown	205
TRINITY_DN34247_c0_g1_i1	unknown	300
TRINITY_DN34688_c0_g1_i1	unknown	214
TRINITY_DN35116_c0_g1_i1	unknown	201
TRINITY_DN3580_c0_g1_i4	unknown	717
TRINITY_DN36238_c0_g1_i1	unknown	413
TRINITY_DN40544_c0_g1_i2	unknown	449
TRINITY_DN43230_c0_g1_i1	unknown	210
TRINITY_DN43375_c0_g1_i1	unknown	216
TRINITY_DN44614_c0_g1_i1	unknown	202
TRINITY_DN46472_c0_g1_i1	unknown	209
TRINITY_DN47433_c0_g1_i1	unknown	230
TRINITY_DN4957_c3_g1_i2	unknown	375
TRINITY_DN50408_c0_g1_i1	unknown	212
TRINITY_DN52218_c0_g1_i1	unknown	247
TRINITY_DN52224_c0_g1_i1	unknown	269
TRINITY_DN55456_c0_g1_i1	unknown	207
TRINITY_DN56018_c0_g1_i7	unknown	452
TRINITY_DN57007_c0_g1_i2	unknown	274
TRINITY_DN65224_c0_g1_i1	unknown	212
TRINITY_DN65622_c0_g1_i1	unknown	251
TRINITY_DN68410_c0_g1_i1	unknown	256
TRINITY_DN690_c1_g1_i1	unknown	269
TRINITY_DN697_c2_g2_i1	unknown	212
TRINITY_DN71589_c0_g1_i2	unknown	341
TRINITY_DN75068_c0_g1_i2	unknown	341
TRINITY_DN75277_c0_g1_i1	unknown	235
TRINITY_DN78537_c0_g1_i1	unknown	216
TRINITY_DN86146_c0_g1_i1	unknown	242
TRINITY_DN93383_c0_g1_i1	unknown	237
TRINITY_DN96492_c0_g1_i1	unknown	213
TRINITY_DN96890_c0_g1_i1	unknown	222
TRINITY_DN97477_c0_g1_i1	unknown	260
TRINITY_DN97705_c0_g1_i1	unknown	217
TRINITY_DN98474_c0_g1_i1	unknown	206
TRINITY_DN99263_c0_g1_i1	unknown	243
TRINITY_DN4816_c0_g1_i21	unknown	1520
TRINITY_DN13317_c0_g1_i1	unknown	247
TRINITY_DN48677_c0_g1_i1	unknown	257

## Sheet: Down-regulated
SeqName	Description	Length	#Hits	e-Value	sim mean	#GO	GO IDs	GO Names
TRINITY_DN13053_c4_g1_i1	MAN1C1_Falco cherrug mannosidase alpha class 1C member 1 (MAN1C1), transcript variant X2, mRNA	201	5	1.09275e-30	81.5	7	P:GO:0005975; P:GO:0006491; F:GO:0004571; F:GO:0005509; C:GO:0000139; C:GO:0005783; C:GO:0016021	P:carbohydrate metabolic process; P:N-glycan processing; F:mannosyl-oligosaccharide 1,2-alpha-mannosidase activity; F:calcium ion binding; C:Golgi membrane; C:endoplasmic reticulum; C:integral component of membrane
TRINITY_DN123969_c0_g1_i1	MVB12B_Phasianus colchicus multivesicular body subunit 12B (MVB12B), transcript variant X3, mRNA	259	5	6.6855e-44	96.33	11	P:GO:0015031; P:GO:0019075; P:GO:0042058; P:GO:0046755; F:GO:0008289; C:GO:0000813; C:GO:0005634; C:GO:0005769; C:GO:0005829; C:GO:0005886; C:GO:0031902	P:protein transport; P:virus maturation; P:regulation of epidermal growth factor receptor signaling pathway; P:viral budding; F:lipid binding; C:ESCRT I complex; C:nucleus; C:early endosome; C:cytosol; C:plasma membrane; C:late endosome membrane
TRINITY_DN114178_c0_g1_i1	LPIN2_Calidris pugnax lipin 2 (LPIN2), transcript variant X4, mRNA	262	5	1.77049e-89	95.33	10	P:GO:0009062; P:GO:0016311; P:GO:0019432; P:GO:0032869; P:GO:0045944; F:GO:0003713; F:GO:0008195; C:GO:0005634; C:GO:0005789; C:GO:0005829	P:fatty acid catabolic process; P:dephosphorylation; P:triglyceride biosynthetic process; P:cellular response to insulin stimulus; P:positive regulation of transcription by RNA polymerase II; F:transcription coactivator activity; F:phosphatidate phosphatase activity; C:nucleus; C:endoplasmic reticulum membrane; C:cytosol
TRINITY_DN8173_c2_g1_i1	WTIP_Calidris pugnax Wilms tumor 1 interacting protein (WTIP), transcript variant X2, mRNA	392	5	7.98381e-65	90.35	11	P:GO:0001666; P:GO:0007010; P:GO:0035331; P:GO:0045892; P:GO:2000637; F:GO:0003714; F:GO:0046872; C:GO:0000932; C:GO:0005634; C:GO:0005667; C:GO:0005912	P:response to hypoxia; P:cytoskeleton organization; P:negative regulation of hippo signaling; P:negative regulation of transcription, DNA-templated; P:positive regulation of miRNA-mediated gene silencing; F:transcription corepressor activity; F:metal ion binding; C:P-body; C:nucleus; C:transcription regulator complex; C:adherens junction
TRINITY_DN194455_c0_g1_i1	MT-ND2_Calidris pusilla NADH dehydrogenase subunit 2 (MT-ND2) gene cds; mitochondrial	441	5	7.27171e-41	96.07	26	P:GO:0003341; P:GO:0006120; P:GO:0006122; P:GO:0006123; P:GO:0006979; P:GO:0008535; P:GO:0015990; P:GO:0032981; P:GO:0042776; P:GO:0072593; F:GO:0004129; F:GO:0005507; F:GO:0008121; F:GO:0008137; F:GO:0008569; F:GO:0020037; F:GO:0045505; F:GO:0046933; F:GO:0048039; F:GO:0051959; C:GO:0000276; C:GO:0005747; C:GO:0005750; C:GO:0005751; C:GO:0005858; C:GO:0031305	P:cilium movement; P:mitochondrial electron transport, NADH to ubiquinone; P:mitochondrial electron transport, ubiquinol to cytochrome c; P:mitochondrial electron transport, cytochrome c to oxygen; P:response to oxidative stress; P:respiratory chain complex IV assembly; P:electron transport coupled proton transport; P:mitochondrial respiratory chain complex I assembly; P:proton motive force-drive…
TRINITY_DN9729_c0_g1_i1	ANP32E_Calidris pugnax acidic nuclear phosphoprotein 32 family member E (ANP32E), transcript variant X2, mRNA	618	5	1.86726e-172	98.52	7	P:GO:0042981; P:GO:0043086; P:GO:0043486; F:GO:0019212; F:GO:0042393; C:GO:0000812; C:GO:0031410	P:regulation of apoptotic process; P:negative regulation of catalytic activity; P:histone exchange; F:phosphatase inhibitor activity; F:histone binding; C:Swr1 complex; C:cytoplasmic vesicle
TRINITY_DN2625_c4_g1_i1	SLC4A3_Calidris pugnax solute carrier family 4 (anion exchanger), member 3 (SLC4A3), transcript variant X2, mRNA	211	5	9.06896e-22	97.48	10	P:GO:0015698; P:GO:0015701; P:GO:0051453; P:GO:0061337; P:GO:0098656; F:GO:0005452; F:GO:0015106; F:GO:0015301; C:GO:0009897; C:GO:0016021	P:inorganic anion transport; P:bicarbonate transport; P:regulation of intracellular pH; P:cardiac conduction; P:anion transmembrane transport; F:inorganic anion exchanger activity; F:bicarbonate transmembrane transporter activity; F:anion:anion antiporter activity; C:external side of plasma membrane; C:integral component of membrane
TRINITY_DN4611_c0_g3_i1	PTPRD_Tyto alba alba protein tyrosine phosphatase receptor type D (PTPRD), transcript variant X1, mRNA	205	5	8.70881e-27	84.58	7	P:GO:0035335; P:GO:0099545; P:GO:0099560; P:GO:1905606; F:GO:0004725; C:GO:0016021; C:GO:0098978	P:peptidyl-tyrosine dephosphorylation; P:trans-synaptic signaling by trans-synaptic complex; P:synaptic membrane adhesion; P:regulation of presynapse assembly; F:protein tyrosine phosphatase activity; C:integral component of membrane; C:glutamatergic synapse
TRINITY_DN115093_c0_g1_i1	UBAP1L_Columba livia ubiquitin associated protein 1 like (UBAP1L), transcript variant X3, mRNA	272	5	7.18503e-34	92.29	3	P:GO:0043162; F:GO:0043130; C:GO:0000813	P:ubiquitin-dependent protein catabolic process via the multivesicular body sorting pathway; F:ubiquitin binding; C:ESCRT I complex
TRINITY_DN101209_c0_g1_i1	TLL1_Calidris pugnax tolloid like 1 (TLL1), mRNA	247	5	6.11962e-69	91.63	6	P:GO:0006508; P:GO:0030154; F:GO:0004222; F:GO:0005509; F:GO:0008270; C:GO:0005576	P:proteolysis; P:cell differentiation; F:metalloendopeptidase activity; F:calcium ion binding; F:zinc ion binding; C:extracellular region
TRINITY_DN43737_c0_g1_i1	GABRB2_Aquila chrysaetos chrysaetos gamma-aminobutyric acid type A receptor beta2 subunit (GABRB2), transcript variant X1, mRNA	272	5	2.40769e-83	96.67	19	P:GO:0007165; P:GO:0007214; P:GO:0007268; P:GO:0007605; P:GO:0043524; P:GO:0060078; P:GO:0060119; P:GO:0060384; P:GO:0090102; P:GO:1902476; P:GO:1904862; F:GO:0004890; F:GO:0022851; F:GO:1904315; C:GO:0034707; C:GO:0043005; C:GO:0098982; C:GO:0099060; C:GO:1902711	P:signal transduction; P:gamma-aminobutyric acid signaling pathway; P:chemical synaptic transmission; P:sensory perception of sound; P:negative regulation of neuron apoptotic process; P:regulation of postsynaptic membrane potential; P:inner ear receptor cell development; P:innervation; P:cochlea development; P:chloride transmembrane transport; P:inhibitory synapse assembly; F:GABA-A receptor acti…
TRINITY_DN73166_c0_g1_i1	ETF1_Falco cherrug eukaryotic translation termination factor 1 (ETF1), mRNA	317	5	1.27664e-111	98.8	8	P:GO:0000184; P:GO:0002184; P:GO:0006449; P:GO:0006479; F:GO:0016149; F:GO:1990825; C:GO:0005829; C:GO:0018444	P:nuclear-transcribed mRNA catabolic process, nonsense-mediated decay; P:cytoplasmic translational termination; P:regulation of translational termination; P:protein methylation; F:translation release factor activity, codon specific; F:sequence-specific mRNA binding; C:cytosol; C:translation release factor complex
TRINITY_DN151936_c0_g1_i1	BCAS2_Calidris pugnax breast carcinoma amplified sequence 2 (BCAS2), mRNA	250	5	1.01664e-81	99.36	6	P:GO:0000398; C:GO:0000974; C:GO:0005662; C:GO:0005813; C:GO:0016607; C:GO:0071007	P:mRNA splicing, via spliceosome; C:Prp19 complex; C:DNA replication factor A complex; C:centrosome; C:nuclear speck; C:U2-type catalytic step 2 spliceosome
TRINITY_DN0_c204_g1_i1	ABCA3_Anas platyrhynchos ATP binding cassette subfamily A member 3 (ABCA3), mRNA	203	5	2.44472e-12	94.72	15	P:GO:0006855; P:GO:0010875; P:GO:0032464; P:GO:0046618; P:GO:0120009; P:GO:0150172; P:GO:1902995; F:GO:0005524; F:GO:0008559; F:GO:0016887; F:GO:0120019; F:GO:0140345; C:GO:0005770; C:GO:0005886; C:GO:0016021	P:xenobiotic transmembrane transport; P:positive regulation of cholesterol efflux; P:positive regulation of protein homooligomerization; P:xenobiotic export from cell; P:intermembrane lipid transfer; P:regulation of phosphatidylcholine metabolic process; P:positive regulation of phospholipid efflux; F:ATP binding; F:ABC-type xenobiotic transporter activity; F:ATP hydrolysis activity; F:phosphatid…
TRINITY_DN67798_c0_g1_i1	ZMIZ1_Aquila chrysaetos chrysaetos zinc finger MIZ-type containing 1 (ZMIZ1), transcript variant X12, mRNA	334	5	2.26459e-109	100	20	P:GO:0001570; P:GO:0003007; P:GO:0007179; P:GO:0007296; P:GO:0007569; P:GO:0030521; P:GO:0033233; P:GO:0045582; P:GO:0045747; P:GO:0045815; P:GO:0045944; P:GO:0048146; P:GO:0048589; P:GO:0048844; P:GO:0060395; F:GO:0008270; F:GO:0030374; F:GO:0046332; C:GO:0005654; C:GO:0005829	P:vasculogenesis; P:heart morphogenesis; P:transforming growth factor beta receptor signaling pathway; P:vitellogenesis; P:obsolete cell aging; P:androgen receptor signaling pathway; P:regulation of protein sumoylation; P:positive regulation of T cell differentiation; P:positive regulation of Notch signaling pathway; P:epigenetic maintenance of chromatin in transcription-competent conformation; P…
TRINITY_DN49955_c0_g1_i1	NOL6_Aquila chrysaetos chrysaetos nucleolar protein 6 (NOL6), mRNA	266	5	9.06011e-33	93.45	9	P:GO:0006364; P:GO:0006409; F:GO:0003723; C:GO:0000794; C:GO:0005654; C:GO:0005739; C:GO:0032040; C:GO:0032545; C:GO:0034456	P:rRNA processing; P:tRNA export from nucleus; F:RNA binding; C:condensed nuclear chromosome; C:nucleoplasm; C:mitochondrion; C:small-subunit processome; C:CURI complex; C:UTP-C complex
TRINITY_DN53532_c0_g1_i1	BEND3_Calidris pugnax BEN domain containing 3 (BEND3), transcript variant X2, mRNA	296	5	5.27033e-140	90.9	14	P:GO:0000122; P:GO:0000183; P:GO:0006306; P:GO:0034773; P:GO:0036124; P:GO:0043967; P:GO:0051260; P:GO:0080182; P:GO:0098532; P:GO:1903580; F:GO:0000182; C:GO:0000792; C:GO:0005654; C:GO:0005730	P:negative regulation of transcription by RNA polymerase II; P:rDNA heterochromatin assembly; P:DNA methylation; P:histone H4-K20 trimethylation; P:histone H3-K9 trimethylation; P:histone H4 acetylation; P:protein homooligomerization; P:histone H3-K4 trimethylation; P:histone H3-K27 trimethylation; P:positive regulation of ATP metabolic process; F:rDNA binding; C:heterochromatin; C:nucleoplasm; C…
TRINITY_DN31469_c0_g1_i1	SLC16A7_Calidris pugnax solute carrier family 16 (monocarboxylate transporter), member 7 (SLC16A7), mRNA	507	5	1.16041e-178	90.9	7	P:GO:0035873; P:GO:1901475; F:GO:0015129; F:GO:0015293; F:GO:0050833; C:GO:0005654; C:GO:0005887	P:lactate transmembrane transport; P:pyruvate transmembrane transport; F:lactate transmembrane transporter activity; F:symporter activity; F:pyruvate transmembrane transporter activity; C:nucleoplasm; C:integral component of plasma membrane
TRINITY_DN67821_c0_g1_i1	ZNF362_Oxyura jamaicensis zinc finger protein 362 (ZNF362), transcript variant X12, mRNA	253	5	5.0316e-45	94.44	3	P:GO:0006357; F:GO:0000978; F:GO:0003700	P:regulation of transcription by RNA polymerase II; F:RNA polymerase II cis-regulatory region sequence-specific DNA binding; F:DNA-binding transcription factor activity
TRINITY_DN118347_c0_g1_i1	KCNB1_Tyto alba alba potassium voltage-gated channel subfamily B member 1 (KCNB1), transcript variant X2, misc_RNA	243	5	6.12697e-54	93.5	16	P:GO:0001508; P:GO:0006887; P:GO:0034765; P:GO:0051260; P:GO:0071805; P:GO:0090314; F:GO:0005251; F:GO:0044325; C:GO:0008076; C:GO:0016328; C:GO:0030424; C:GO:0032590; C:GO:0032809; C:GO:0042383; C:GO:0043204; C:GO:0045211	P:action potential; P:exocytosis; P:regulation of ion transmembrane transport; P:protein homooligomerization; P:potassium ion transmembrane transport; P:positive regulation of protein targeting to membrane; F:delayed rectifier potassium channel activity; F:transmembrane transporter binding; C:voltage-gated potassium channel complex; C:lateral plasma membrane; C:axon; C:dendrite membrane; C:neuron…
TRINITY_DN172345_c0_g1_i1	INPP4B_Egretta garzetta inositol polyphosphate-4-phosphatase type II B (INPP4B), mRNA	273	5	6.86661e-69	89.35	6	P:GO:0016311; P:GO:0036092; F:GO:0016316; F:GO:0034597; C:GO:0005737; C:GO:0016021	P:dephosphorylation; P:phosphatidylinositol-3-phosphate biosynthetic process; F:phosphatidylinositol-3,4-bisphosphate 4-phosphatase activity; F:phosphatidylinositol-4,5-bisphosphate 4-phosphatase activity; C:cytoplasm; C:integral component of membrane
TRINITY_DN4762_c0_g1_i4	CARNS1_Strigops habroptila carnosine synthase 1 (CARNS1), mRNA	375	2	1.04412e-23	85.17	6	P:GO:0035499; F:GO:0005524; F:GO:0046872; F:GO:0047730; F:GO:0102102; C:GO:0005575	P:carnosine biosynthetic process; F:ATP binding; F:metal ion binding; F:carnosine synthase activity; F:homocarnosine synthase activity; C:cellular_component
TRINITY_DN30985_c0_g2_i1	CAMK2N1_Aquila chrysaetos chrysaetos calcium/calmodulin dependent protein kinase II inhibitor 1 (CAMK2N1), mRNA	236	1	1.05641e-06	89.8	9	P:GO:0008285; P:GO:0010628; P:GO:0045786; P:GO:0045861; P:GO:0070373; P:GO:1904030; F:GO:0008427; F:GO:0019901; C:GO:0014069	P:negative regulation of cell population proliferation; P:positive regulation of gene expression; P:negative regulation of cell cycle; P:negative regulation of proteolysis; P:negative regulation of ERK1 and ERK2 cascade; P:negative regulation of cyclin-dependent protein kinase activity; F:calcium-dependent protein kinase inhibitor activity; F:protein kinase binding; C:postsynaptic density
TRINITY_DN70567_c0_g1_i1	SH3PXD2A_Strigops habroptila SH3 and PX domains 2A (SH3PXD2A), transcript variant X4, mRNA	300	5	7.53497e-79	92.15	13	P:GO:0042554; P:GO:0050790; P:GO:0072675; F:GO:0002020; F:GO:0005546; F:GO:0010314; F:GO:0016176; F:GO:0032266; F:GO:0043325; F:GO:0070273; C:GO:0002102; C:GO:0005737; C:GO:0042995	P:superoxide anion generation; P:regulation of catalytic activity; P:osteoclast fusion; F:protease binding; F:phosphatidylinositol-4,5-bisphosphate binding; F:phosphatidylinositol-5-phosphate binding; F:superoxide-generating NADPH oxidase activator activity; F:phosphatidylinositol-3-phosphate binding; F:phosphatidylinositol-3,4-bisphosphate binding; F:phosphatidylinositol-4-phosphate binding; C:p…
TRINITY_DN121806_c0_g1_i2	TMEM51_Calidris pugnax transmembrane protein 51 (TMEM51), transcript variant X1, mRNA	296	1	3.28613e-112	91.97	1	C:GO:0016021	C:integral component of membrane
TRINITY_DN51881_c0_g1_i2	RBFOX1_Calidris pugnax RNA binding protein, fox-1 homolog (C. elegans) 1 (RBFOX1), transcript variant X35, mRNA	239	5	3.54161e-66	98.37	9	P:GO:0000381; P:GO:0007399; P:GO:0050885; P:GO:2001014; F:GO:0003730; F:GO:0008022; C:GO:0005802; C:GO:0010494; C:GO:0097165	P:regulation of alternative mRNA splicing, via spliceosome; P:nervous system development; P:neuromuscular process controlling balance; P:regulation of skeletal muscle cell differentiation; F:mRNA 3'-UTR binding; F:protein C-terminus binding; C:trans-Golgi network; C:cytoplasmic stress granule; C:nuclear stress granule
TRINITY_DN160304_c0_g1_i1	EFHD2_Calidris pugnax EF-hand domain family member D2 (EFHD2), transcript variant X4, mRNA	221	5	1.14663e-75	99.04	1	F:GO:0005509	F:calcium ion binding
TRINITY_DN127489_c0_g1_i1	SCRIB_Calidris pugnax scribbled planar cell polarity protein (SCRIB), transcript variant X20, mRNA	279	5	2.02757e-44	100	43	P:GO:0001768; P:GO:0001843; P:GO:0001921; P:GO:0003382; P:GO:0016080; P:GO:0021747; P:GO:0030859; P:GO:0032729; P:GO:0035089; P:GO:0036342; P:GO:0042060; P:GO:0043065; P:GO:0043113; P:GO:0043615; P:GO:0045197; P:GO:0045930; P:GO:0046007; P:GO:0048488; P:GO:0048593; P:GO:0050918; P:GO:0060088; P:GO:0060561; P:GO:0060603; P:GO:0071896; P:GO:0090630; P:GO:0098887; P:GO:0098968; P:GO:0099149; F:GO:00…	P:establishment of T cell polarity; P:neural tube closure; P:positive regulation of receptor recycling; P:epithelial cell morphogenesis; P:synaptic vesicle targeting; P:cochlear nucleus development; P:polarized epithelial cell differentiation; P:positive regulation of interferon-gamma production; P:establishment of apical/basal cell polarity; P:post-anal tail morphogenesis; P:wound healing; P:pos…
TRINITY_DN86828_c2_g1_i3	SETBP1_Gallus gallus SET binding protein 1 (SETBP1), transcript variant X2, mRNA	274	5	5.1089e-100	91	3	F:GO:0003677; C:GO:0005829; C:GO:0016604	F:DNA binding; C:cytosol; C:nuclear body
TRINITY_DN41014_c0_g1_i1	PPP3CC_Anas platyrhynchos protein phosphatase 3 catalytic subunit gamma (PPP3CC), transcript variant X6, mRNA	208	5	3.16145e-31	90.14	11	P:GO:0006470; P:GO:0033173; P:GO:1900244; F:GO:0004722; F:GO:0004722; F:GO:0005516; F:GO:0033192; F:GO:0046872; C:GO:0005955; C:GO:0098978; C:GO:0099523	P:protein dephosphorylation; P:calcineurin-NFAT signaling cascade; P:positive regulation of synaptic vesicle endocytosis; F:protein serine/threonine phosphatase activity; F:protein serine/threonine phosphatase activity; F:calmodulin binding; F:calmodulin-dependent protein phosphatase activity; F:metal ion binding; C:calcineurin complex; C:glutamatergic synapse; C:presynaptic cytosol
TRINITY_DN137278_c0_g1_i1	RASSF8_Calidris pugnax Ras association (RalGDS/AF-6) domain family (N-terminal) member 8 (RASSF8), transcript variant X3, mRNA	275	5	1.83214e-104	97.46	1	P:GO:0007165	P:signal transduction
TRINITY_DN134482_c0_g1_i1	DGKQ_Calidris pugnax diacylglycerol kinase theta (DGKQ), transcript variant X2, mRNA	292	5	5.37674e-115	93.63	35	P:GO:0006111; P:GO:0006357; P:GO:0006654; P:GO:0007171; P:GO:0007205; P:GO:0008277; P:GO:0010628; P:GO:0010629; P:GO:0010801; P:GO:0018105; P:GO:0019933; P:GO:0033198; P:GO:0046339; P:GO:0046834; P:GO:0050731; P:GO:0051591; P:GO:0070493; P:GO:0070528; P:GO:0090181; P:GO:1903432; P:GO:2000064; P:GO:2000182; F:GO:0003951; F:GO:0004143; F:GO:0005524; F:GO:0019900; F:GO:0030297; F:GO:0043274; F:GO:01…	P:regulation of gluconeogenesis; P:regulation of transcription by RNA polymerase II; P:phosphatidic acid biosynthetic process; P:activation of transmembrane receptor protein tyrosine kinase activity; P:protein kinase C-activating G protein-coupled receptor signaling pathway; P:regulation of G protein-coupled receptor signaling pathway; P:positive regulation of gene expression; P:negative regulati…
TRINITY_DN125900_c0_g1_i1	LRRC75A_Calidris pugnax leucine rich repeat containing 75A (LRRC75A), transcript variant X2, mRNA	249	5	3.66541e-76	93.86	3	P:GO:0008150; F:GO:0003674; C:GO:0005737	P:biological_process; F:molecular_function; C:cytoplasm
TRINITY_DN68963_c0_g1_i2	PPP1R17_Calidris pugnax protein phosphatase 1, regulatory subunit 17 (PPP1R17), mRNA	396	5	9.59343e-124	95.41	3	P:GO:0010921; P:GO:0043086; F:GO:0004865	P:regulation of phosphatase activity; P:negative regulation of catalytic activity; F:protein serine/threonine phosphatase inhibitor activity
TRINITY_DN91198_c0_g1_i2	PCNXL2_Calidris pugnax pecanex-like 2 (Drosophila) (PCNXL2), transcript variant X2, mRNA	319	5	3.54941e-117	93.51	1	C:GO:0016021	C:integral component of membrane
TRINITY_DN37819_c0_g1_i1	HIP1_Falco cherrug huntingtin interacting protein 1 (HIP1), mRNA	313	1	8.54281e-24	86.09	23	P:GO:0006919; P:GO:0007015; P:GO:0042981; P:GO:0045742; P:GO:0048260; P:GO:0048268; P:GO:0050821; P:GO:0072583; P:GO:0097190; P:GO:2000588; F:GO:0032051; F:GO:0032266; F:GO:0035612; F:GO:0035615; F:GO:0042803; F:GO:0043325; F:GO:0046982; F:GO:0051015; F:GO:0080025; C:GO:0005794; C:GO:0030136; C:GO:0098793; C:GO:0098890	P:activation of cysteine-type endopeptidase activity involved in apoptotic process; P:actin filament organization; P:regulation of apoptotic process; P:positive regulation of epidermal growth factor receptor signaling pathway; P:positive regulation of receptor-mediated endocytosis; P:clathrin coat assembly; P:protein stabilization; P:clathrin-dependent endocytosis; P:apoptotic signaling pathway; …
TRINITY_DN14204_c0_g2_i1	Slc45a1_Calidris pugnax proton-associated sugar transporter A-like GN=Slc45a1(LOC106893819), transcript variant X1, mRNA	329	5	3.75276e-102	92.75	4	P:GO:1904659; F:GO:0005355; F:GO:0008506; C:GO:0016021	P:glucose transmembrane transport; F:glucose transmembrane transporter activity; F:sucrose:proton symporter activity; C:integral component of membrane
TRINITY_DN44536_c0_g1_i2	CNTNAP5_Calidris pugnax contactin associated protein-like 5 (CNTNAP5), mRNA	445	5	0	93.97	2	P:GO:0007155; C:GO:0016021	P:cell adhesion; C:integral component of membrane
TRINITY_DN5660_c0_g1_i1	CAP2_Calidris pugnax CAP, adenylate cyclase-associated protein, 2 (yeast) (CAP2), mRNA	807	5	0	94.37	11	P:GO:0000902; P:GO:0007010; P:GO:0019933; P:GO:0045761; P:GO:0097310; F:GO:0003779; F:GO:0008179; F:GO:0042802; C:GO:0005737; C:GO:0005886; C:GO:0014069	P:cell morphogenesis; P:cytoskeleton organization; P:cAMP-mediated signaling; P:regulation of adenylate cyclase activity; P:cap2 mRNA methylation; F:actin binding; F:adenylate cyclase binding; F:identical protein binding; C:cytoplasm; C:plasma membrane; C:postsynaptic density
TRINITY_DN185970_c0_g1_i1	SHPRH_Chiroxiphia lanceolata SNF2 histone linker PHD RING helicase (SHPRH), transcript variant X4, mRNA	201	5	5.08407e-29	80.35	10	P:GO:0000209; P:GO:0006334; P:GO:0006974; F:GO:0003677; F:GO:0005524; F:GO:0031625; F:GO:0046872; F:GO:0061630; F:GO:0140658; C:GO:0000786	P:protein polyubiquitination; P:nucleosome assembly; P:cellular response to DNA damage stimulus; F:DNA binding; F:ATP binding; F:ubiquitin protein ligase binding; F:metal ion binding; F:ubiquitin protein ligase activity; F:ATP-dependent chromatin remodeler activity; C:nucleosome
TRINITY_DN176124_c0_g1_i1	PREX2_Calidris pugnax phosphatidylinositol-3,4,5-trisphosphate-dependent Rac exchange factor 2 (PREX2), mRNA	317	5	7.73792e-104	92.29	7	P:GO:0007186; P:GO:0008344; P:GO:0014065; P:GO:0048813; P:GO:0050790; F:GO:0005085; C:GO:0005886	P:G protein-coupled receptor signaling pathway; P:adult locomotory behavior; P:phosphatidylinositol 3-kinase signaling; P:dendrite morphogenesis; P:regulation of catalytic activity; F:guanyl-nucleotide exchange factor activity; C:plasma membrane
TRINITY_DN156126_c0_g1_i1	KLHL22_Athene cunicularia kelch like family member 22 (KLHL22), transcript variant X2, mRNA	282	5	1.2009e-56	93.19	12	P:GO:0006513; P:GO:0007094; P:GO:0051301; P:GO:0071230; P:GO:1904263; C:GO:0005634; C:GO:0005764; C:GO:0005813; C:GO:0005827; C:GO:0005829; C:GO:0031463; C:GO:0072686	P:protein monoubiquitination; P:mitotic spindle assembly checkpoint signaling; P:cell division; P:cellular response to amino acid stimulus; P:positive regulation of TORC1 signaling; C:nucleus; C:lysosome; C:centrosome; C:polar microtubule; C:cytosol; C:Cul3-RING ubiquitin ligase complex; C:mitotic spindle
TRINITY_DN30050_c0_g1_i1	PPP1R10_Aquila chrysaetos chrysaetos protein phosphatase 1 regulatory subunit 10 (PPP1R10), transcript variant X5, mRNA	343	5	9.19741e-44	94.35	12	P:GO:0010667; P:GO:0032206; P:GO:1904290; F:GO:0003677; F:GO:0003723; F:GO:0004864; F:GO:0008157; F:GO:0046872; C:GO:0000781; C:GO:0000785; C:GO:0016604; C:GO:0072357	P:negative regulation of cardiac muscle cell apoptotic process; P:positive regulation of telomere maintenance; P:negative regulation of mitotic DNA damage checkpoint; F:DNA binding; F:RNA binding; F:protein phosphatase inhibitor activity; F:protein phosphatase 1 binding; F:metal ion binding; C:chromosome, telomeric region; C:chromatin; C:nuclear body; C:PTW/PP1 phosphatase complex
TRINITY_DN0_c157_g1_i1	ADAM22_ADA22_HUMAN Disintegrin and metalloproteinase domain-containing protein 22 OS=Homo sapiens OX=9606 GN=ADAM22 PE=1 SV=1	277	3	2.5254e-10	76.13	10	P:GO:0006508; P:GO:0008344; P:GO:0022011; P:GO:0099645; F:GO:0003677; F:GO:0004222; C:GO:0005634; C:GO:0030424; C:GO:0098978; C:GO:0099061	P:proteolysis; P:adult locomotory behavior; P:myelination in peripheral nervous system; P:neurotransmitter receptor localization to postsynaptic specialization membrane; F:DNA binding; F:metalloendopeptidase activity; C:nucleus; C:axon; C:glutamatergic synapse; C:integral component of postsynaptic density membrane
TRINITY_DN10020_c0_g1_i11	PSMC3IP_HOP2_HUMAN Homologous-pairing protein 2 homolog OS=Homo sapiens OX=9606 GN=PSMC3IP PE=1 SV=1	617	5	9.17594e-93	81.35	10	P:GO:0000709; P:GO:0007129; P:GO:0010774; P:GO:0045893; F:GO:0003690; F:GO:0030374; F:GO:0120230; C:GO:0000794; C:GO:0005654; C:GO:0120231	P:meiotic joint molecule formation; P:homologous chromosome pairing at meiosis; P:meiotic strand invasion involved in reciprocal meiotic recombination; P:positive regulation of transcription, DNA-templated; F:double-stranded DNA binding; F:nuclear receptor coactivator activity; F:recombinase activator activity; C:condensed nuclear chromosome; C:nucleoplasm; C:DNA recombinase auxiliary factor comp…
TRINITY_DN102171_c0_g1_i1	ARHGAP31_RHG31_MOUSE Rho GTPase-activating protein 31 OS=Mus musculus OX=10090 GN=Arhgap31 PE=1 SV=1	230	2	3.69452e-13	69.52	5	P:GO:0007264; F:GO:0005096; F:GO:0017124; C:GO:0030027; C:GO:0030054	P:small GTPase mediated signal transduction; F:GTPase activator activity; F:SH3 domain binding; C:lamellipodium; C:cell junction
TRINITY_DN11806_c0_g1_i15	PSD3_HUMAN PH and SEC7 domain-containing protein 3 OS=Homo sapiens OX=9606 GN=PSD3 PE=1 SV=2	2473	5	0	75.54	5	P:GO:0032012; F:GO:0005085; C:GO:0032154; C:GO:0032587; C:GO:0045202	P:regulation of ARF protein signal transduction; F:guanyl-nucleotide exchange factor activity; C:cleavage furrow; C:ruffle membrane; C:synapse
TRINITY_DN120431_c0_g1_i1	PCNT_A0A2I0U2I7_LIMLA Pericentrin isoform x1 OS=Limosa lapponica baueri OX=1758121 GN=PCNT PE=4 SV=1	219	5	1.29669e-29	90.42	8	P:GO:0007052; P:GO:0007165; P:GO:0060271; P:GO:0090316; F:GO:0060090; C:GO:0005814; C:GO:0005829; C:GO:0034451	P:mitotic spindle organization; P:signal transduction; P:cilium assembly; P:positive regulation of intracellular protein transport; F:molecular adaptor activity; C:centriole; C:cytosol; C:centriolar satellite
TRINITY_DN13841_c0_g2_i3	TCF20_HUMAN Transcription factor 20 OS=Homo sapiens OX=9606 GN=TCF20 PE=1 SV=3	393	2	2.38833e-37	95	3	P:GO:0006357; F:GO:0046872; C:GO:0016604	P:regulation of transcription by RNA polymerase II; F:metal ion binding; C:nuclear body
TRINITY_DN141299_c0_g1_i1	CHK1_F1C7H7_PERFV CHK1 checkpoint-like protein (Fragment) OS=Perca flavescens OX=8167 GN=CHK1 PE=2 SV=1	533	2	6.10932e-06	70.45	17	P:GO:0006975; P:GO:0007095; P:GO:0010569; P:GO:0010767; P:GO:0035407; P:GO:0045815; P:GO:0045839; P:GO:0046602; P:GO:2000615; F:GO:0005524; F:GO:0035402; F:GO:0106310; C:GO:0000785; C:GO:0000794; C:GO:0005654; C:GO:0005737; C:GO:0005813	P:DNA damage induced protein phosphorylation; P:mitotic G2 DNA damage checkpoint signaling; P:regulation of double-strand break repair via homologous recombination; P:regulation of transcription from RNA polymerase II promoter in response to UV-induced DNA damage; P:histone H3-T11 phosphorylation; P:epigenetic maintenance of chromatin in transcription-competent conformation; P:negative regulation…
TRINITY_DN14212_c0_g1_i17	SOX5_HUMAN Transcription factor SOX-5 OS=Homo sapiens OX=9606 GN=SOX5 PE=1 SV=3	2800	5	0	85.36	8	P:GO:0006357; P:GO:0032332; P:GO:0055059; P:GO:0071560; P:GO:2000741; F:GO:0000978; F:GO:0000981; C:GO:0005634	P:regulation of transcription by RNA polymerase II; P:positive regulation of chondrocyte differentiation; P:asymmetric neuroblast division; P:cellular response to transforming growth factor beta stimulus; P:positive regulation of mesenchymal stem cell differentiation; F:RNA polymerase II cis-regulatory region sequence-specific DNA binding; F:DNA-binding transcription factor activity, RNA polymera…
TRINITY_DN1477_c0_g1_i7	PLXNA1_PLXA1_HUMAN Plexin-A1 OS=Homo sapiens OX=9606 GN=PLXNA1 PE=1 SV=3	1001	5	2.9785e-146	85.46	12	P:GO:0007162; P:GO:0008360; P:GO:0030334; P:GO:0043087; P:GO:0050772; P:GO:1902287; F:GO:0005515; F:GO:0017154; C:GO:0002116; C:GO:0005654; C:GO:0005829; C:GO:0005887	P:negative regulation of cell adhesion; P:regulation of cell shape; P:regulation of cell migration; P:regulation of GTPase activity; P:positive regulation of axonogenesis; P:semaphorin-plexin signaling pathway involved in axon guidance; F:protein binding; F:semaphorin receptor activity; C:semaphorin receptor complex; C:nucleoplasm; C:cytosol; C:integral component of plasma membrane
TRINITY_DN14970_c0_g1_i4	PAK6_PONAB Serine/threonine-protein kinase PAK 6 OS=Pongo abelii OX=9601 GN=PAK6 PE=2 SV=1	303	3	4.43787e-11	58.93	14	P:GO:0006468; P:GO:0007612; P:GO:0007613; P:GO:0007626; P:GO:0043408; P:GO:0140058; P:GO:1990138; F:GO:0004674; F:GO:0005524; F:GO:0106310; C:GO:0001650; C:GO:0005654; C:GO:0005737; C:GO:0030054	P:protein phosphorylation; P:learning; P:memory; P:locomotory behavior; P:regulation of MAPK cascade; P:neuron projection arborization; P:neuron projection extension; F:protein serine/threonine kinase activity; F:ATP binding; F:protein serine kinase activity; C:fibrillar center; C:nucleoplasm; C:cytoplasm; C:cell junction
TRINITY_DN15720_c0_g1_i2	CFP_PROP_CAVPO Properdin OS=Cavia porcellus OX=10141 GN=CFP PE=2 SV=1	382	4	2.69485e-13	65.39	30	P:GO:0001172; P:GO:0006351; P:GO:0006508; P:GO:0006957; P:GO:0018144; P:GO:0019062; P:GO:0034220; P:GO:0039520; P:GO:0039522; P:GO:0039540; P:GO:0039657; P:GO:0039694; P:GO:0039707; P:GO:0046718; P:GO:0051259; F:GO:0003723; F:GO:0003724; F:GO:0003968; F:GO:0004197; F:GO:0005198; F:GO:0005216; F:GO:0005524; F:GO:0046872; C:GO:0005615; C:GO:0016020; C:GO:0030141; C:GO:0039618; C:GO:0044162; C:GO:00…	P:transcription, RNA-templated; P:transcription, DNA-templated; P:proteolysis; P:complement activation, alternative pathway; P:RNA-protein covalent cross-linking; P:virion attachment to host cell; P:ion transmembrane transport; P:induction by virus of host autophagy; P:suppression by virus of host mRNA export from nucleus; P:suppression by virus of host viral-induced cytoplasmic pattern recogniti…
TRINITY_DN161848_c0_g1_i1	BICRAL_BRD4-interacting chromatin-remodeling complex-associated protein-like (BICRAL)	263	5	1.793e-11	86.26	2	P:GO:0045893; C:GO:0016514	P:positive regulation of transcription, DNA-templated; C:SWI/SNF complex
TRINITY_DN16684_c0_g1_i2	ELF1_ETS-related transcription factor Elf-1 isoform X2 GN=ELF1	277	5	1.99936e-13	76.92	7	P:GO:0001817; P:GO:0030154; P:GO:0045944; P:GO:0050860; F:GO:0000978; F:GO:0001228; C:GO:0005634	P:regulation of cytokine production; P:cell differentiation; P:positive regulation of transcription by RNA polymerase II; P:negative regulation of T cell receptor signaling pathway; F:RNA polymerase II cis-regulatory region sequence-specific DNA binding; F:DNA-binding transcription activator activity, RNA polymerase II-specific; C:nucleus
TRINITY_DN168104_c0_g1_i1	LRP2_HUMAN Low-density lipoprotein receptor-related protein 2 OS=Homo sapiens OX=9606 GN=LRP2 PE=1 SV=3	275	5	5.44921e-17	81.59	39	P:GO:0001822; P:GO:0001843; P:GO:0003139; P:GO:0003148; P:GO:0003223; P:GO:0003281; P:GO:0006766; P:GO:0006898; P:GO:0007605; P:GO:0008584; P:GO:0015031; P:GO:0030001; P:GO:0030514; P:GO:0030900; P:GO:0035904; P:GO:0043066; P:GO:0044321; P:GO:0051897; P:GO:0060068; P:GO:0060982; P:GO:0061156; P:GO:0070447; P:GO:0140058; P:GO:1904447; F:GO:0005509; F:GO:0042562; F:GO:0051087; C:GO:0005768; C:GO:00…	P:kidney development; P:neural tube closure; P:secondary heart field specification; P:outflow tract septum morphogenesis; P:ventricular compact myocardium morphogenesis; P:ventricular septum development; P:vitamin metabolic process; P:receptor-mediated endocytosis; P:sensory perception of sound; P:male gonad development; P:protein transport; P:metal ion transport; P:negative regulation of BMP sig…
TRINITY_DN168961_c0_g1_i1	PDGFD_A0A493TCC4_ANAPP Platelet-derived growth factor D OS=Anas platyrhynchos platyrhynchos OX=8840 GN=PDGFD PE=4 SV=1	274	5	1.30196e-14	96.82	13	P:GO:0008284; P:GO:0014068; P:GO:0030335; P:GO:0031954; P:GO:0043406; P:GO:0048008; P:GO:0050730; P:GO:0070374; P:GO:0071230; F:GO:0005161; F:GO:0008083; C:GO:0005615; C:GO:0016020	P:positive regulation of cell population proliferation; P:positive regulation of phosphatidylinositol 3-kinase signaling; P:positive regulation of cell migration; P:positive regulation of protein autophosphorylation; P:positive regulation of MAP kinase activity; P:platelet-derived growth factor receptor signaling pathway; P:regulation of peptidyl-tyrosine phosphorylation; P:positive regulation of…
TRINITY_DN17920_c1_g1_i4	RERE_MOUSE Arginine-glutamic acid dipeptide repeats protein OS=Mus musculus OX=10090 GN=Rere PE=1 SV=3	2099	5	3.25934e-106	88.36	14	P:GO:0006338; P:GO:0021691; P:GO:0021930; P:GO:0021942; P:GO:0045892; P:GO:0045893; P:GO:0048755; P:GO:0048813; F:GO:0003682; F:GO:0003713; F:GO:0003714; F:GO:0008270; F:GO:0043565; C:GO:0000118	P:chromatin remodeling; P:cerebellar Purkinje cell layer maturation; P:cerebellar granule cell precursor proliferation; P:radial glia guided migration of Purkinje cell; P:negative regulation of transcription, DNA-templated; P:positive regulation of transcription, DNA-templated; P:branching morphogenesis of a nerve; P:dendrite morphogenesis; F:chromatin binding; F:transcription coactivator activit…
TRINITY_DN18265_c0_g2_i22	PCDAB_HUMAN Protocadherin alpha-11 OS=Homo sapiens OX=9606 GN=PCDHA11 PE=2 SV=1	821	5	5.60535e-71	70.37	3	P:GO:0007156; F:GO:0005509; C:GO:0005887	P:homophilic cell adhesion via plasma membrane adhesion molecules; F:calcium ion binding; C:integral component of plasma membrane
TRINITY_DN186997_c0_g1_i1	NIN_HUMAN Ninein OS=Homo sapiens OX=9606 GN=NIN PE=1 SV=4	259	4	2.45589e-26	81.94	24	P:GO:0008104; P:GO:0010457; P:GO:0021957; P:GO:0031116; P:GO:0034454; P:GO:0048668; P:GO:0050772; P:GO:0051642; P:GO:0090222; F:GO:0005509; F:GO:0019900; F:GO:0051011; C:GO:0000242; C:GO:0005654; C:GO:0005730; C:GO:0005814; C:GO:0005881; C:GO:0005886; C:GO:0030425; C:GO:0044295; C:GO:0045177; C:GO:0097431; C:GO:0097539; C:GO:0120103	P:protein localization; P:centriole-centriole cohesion; P:corticospinal tract morphogenesis; P:positive regulation of microtubule polymerization; P:microtubule anchoring at centrosome; P:collateral sprouting; P:positive regulation of axonogenesis; P:centrosome localization; P:centrosome-templated microtubule nucleation; F:calcium ion binding; F:kinase binding; F:microtubule minus-end binding; C:p…
TRINITY_DN190730_c1_g1_i1	DYSF_A0A091WVA6_NIPNI Dysferlin (Fragment) OS=Nipponia nippon OX=128390 GN=DYSF PE=3 SV=1	250	5	8.21383e-06	73.31	15	P:GO:0001778; P:GO:0002280; P:GO:0002281; P:GO:0006906; P:GO:0033292; P:GO:0050765; F:GO:0005509; F:GO:0005544; C:GO:0005769; C:GO:0005770; C:GO:0016021; C:GO:0030139; C:GO:0030315; C:GO:0030659; C:GO:0034451	P:plasma membrane repair; P:monocyte activation involved in immune response; P:macrophage activation involved in immune response; P:vesicle fusion; P:T-tubule organization; P:negative regulation of phagocytosis; F:calcium ion binding; F:calcium-dependent phospholipid binding; C:early endosome; C:late endosome; C:integral component of membrane; C:endocytic vesicle; C:T-tubule; C:cytoplasmic vesicl…
TRINITY_DN19572_c0_g1_i1	SP1_HUMAN Transcription factor Sp1 OS=Homo sapiens OX=9606 GN=SP1 PE=1 SV=3	236	5	7.31813e-34	82.51	21	P:GO:0010628; P:GO:0043536; P:GO:0043923; P:GO:0045766; P:GO:0045944; P:GO:1902004; P:GO:1904828; P:GO:1905564; F:GO:0000978; F:GO:0001228; F:GO:0003712; F:GO:0008022; F:GO:0042803; F:GO:0042826; F:GO:0071837; F:GO:0140297; C:GO:0000791; C:GO:0005654; C:GO:0016592; C:GO:0017053; C:GO:0070847	P:positive regulation of gene expression; P:positive regulation of blood vessel endothelial cell migration; P:positive regulation by host of viral transcription; P:positive regulation of angiogenesis; P:positive regulation of transcription by RNA polymerase II; P:positive regulation of amyloid-beta formation; P:positive regulation of hydrogen sulfide biosynthetic process; P:positive regulation of…
TRINITY_DN20859_c0_g1_i3	SETD2_MOUSE Histone-lysine N-methyltransferase SETD2 OS=Mus musculus OX=10090 GN=Setd2 PE=1 SV=1	389	2	1.03494e-32	96.75	30	P:GO:0001525; P:GO:0001763; P:GO:0001843; P:GO:0006298; P:GO:0006355; P:GO:0006368; P:GO:0010569; P:GO:0010793; P:GO:0018026; P:GO:0030900; P:GO:0032465; P:GO:0032727; P:GO:0034340; P:GO:0034728; P:GO:0035441; P:GO:0035987; P:GO:0048332; P:GO:0048701; P:GO:0048864; P:GO:0051607; P:GO:0060039; P:GO:0060977; P:GO:0097198; P:GO:0097676; P:GO:1902850; P:GO:1905634; F:GO:0043014; F:GO:0046975; C:GO:00…	P:angiogenesis; P:morphogenesis of a branching structure; P:neural tube closure; P:mismatch repair; P:regulation of transcription, DNA-templated; P:transcription elongation from RNA polymerase II promoter; P:regulation of double-strand break repair via homologous recombination; P:regulation of mRNA export from nucleus; P:peptidyl-lysine monomethylation; P:forebrain development; P:regulation of cy…
TRINITY_DN21055_c0_g1_i3	FAM185A_F185A_HUMAN Protein FAM185A OS=Homo sapiens OX=9606 GN=FAM185A PE=1 SV=3	1506	2	5.55307e-116	78.44	2	P:GO:0008150; F:GO:0003674	P:biological_process; F:molecular_function
TRINITY_DN22955_c0_g1_i3	FCHO2_HUMAN F-BAR domain only protein 2 OS=Homo sapiens OX=9606 GN=FCHO2 PE=1 SV=2	1375	5	3.75926e-170	94.19	17	P:GO:0000027; P:GO:0006412; P:GO:0010324; P:GO:0048268; P:GO:0048488; P:GO:0072583; P:GO:0072659; F:GO:0001786; F:GO:0003735; F:GO:0005546; F:GO:0019843; F:GO:0042802; C:GO:0005840; C:GO:0005905; C:GO:0009507; C:GO:0030136; C:GO:0098835	P:ribosomal large subunit assembly; P:translation; P:membrane invagination; P:clathrin coat assembly; P:synaptic vesicle endocytosis; P:clathrin-dependent endocytosis; P:protein localization to plasma membrane; F:phosphatidylserine binding; F:structural constituent of ribosome; F:phosphatidylinositol-4,5-bisphosphate binding; F:rRNA binding; F:identical protein binding; C:ribosome; C:clathrin-coa…
TRINITY_DN25182_c0_g1_i1	SDK1_CHICK Protein sidekick-1 OS=Gallus gallus OX=9031 GN=SDK1 PE=1 SV=1	215	5	8.51349e-35	88.73	9	P:GO:0007156; P:GO:0007416; P:GO:0010842; P:GO:0048148; P:GO:0060998; F:GO:0042802; C:GO:0005886; C:GO:0016021; C:GO:0045202	P:homophilic cell adhesion via plasma membrane adhesion molecules; P:synapse assembly; P:retina layer formation; P:behavioral response to cocaine; P:regulation of dendritic spine development; F:identical protein binding; C:plasma membrane; C:integral component of membrane; C:synapse
TRINITY_DN25711_c0_g1_i1	USP40_Ubiquitin carboxyl-terminal hydrolase 40 GN=USP40	476	1	0.000821762	45.26	7	P:GO:0006511; P:GO:0016579; P:GO:0031647; F:GO:0004197; F:GO:0004843; C:GO:0005634; C:GO:0005829	P:ubiquitin-dependent protein catabolic process; P:protein deubiquitination; P:regulation of protein stability; F:cysteine-type endopeptidase activity; F:cysteine-type deubiquitinase activity; C:nucleus; C:cytosol
TRINITY_DN26272_c0_g1_i1	CYBRD1_A0A2I0UTQ2_LIMLA Cytochrome b reductase 1 OS=Limosa lapponica baueri OX=1758121 GN=llap_275 PE=4 SV=1	274	5	1.42622e-16	95.59	12	P:GO:0006879; P:GO:0010039; P:GO:0055085; P:GO:0140576; F:GO:0042802; F:GO:0046872; F:GO:0140571; F:GO:0140575; C:GO:0005765; C:GO:0016021; C:GO:0016324; C:GO:0031526	P:cellular iron ion homeostasis; P:response to iron ion; P:transmembrane transport; P:ascorbate homeostasis; F:identical protein binding; F:metal ion binding; F:transmembrane ascorbate ferrireductase activity; F:transmembrane monodehydroascorbate reductase activity; C:lysosomal membrane; C:integral component of membrane; C:apical plasma membrane; C:brush border membrane
TRINITY_DN26491_c0_g1_i1	NACC1_HUMAN Nucleus accumbens-associated protein 1 OS=Homo sapiens OX=9606 GN=NACC1 PE=1 SV=1	518	5	6.79161e-109	90.95	9	P:GO:0006357; P:GO:0008284; P:GO:0045892; F:GO:0000978; F:GO:0000981; F:GO:0005515; C:GO:0005654; C:GO:0005737; C:GO:0030054	P:regulation of transcription by RNA polymerase II; P:positive regulation of cell population proliferation; P:negative regulation of transcription, DNA-templated; F:RNA polymerase II cis-regulatory region sequence-specific DNA binding; F:DNA-binding transcription factor activity, RNA polymerase II-specific; F:protein binding; C:nucleoplasm; C:cytoplasm; C:cell junction
TRINITY_DN31211_c0_g1_i1	ARFGEF3_A0A2I0MUK9_COLLI ARFGEF family member 3 OS=Columba livia OX=8932 GN=ARFGEF3 PE=4 SV=1	201	5	1.24696e-21	98.22	4	P:GO:0030036; P:GO:0032012; P:GO:0050790; F:GO:0005085	P:actin cytoskeleton organization; P:regulation of ARF protein signal transduction; P:regulation of catalytic activity; F:guanyl-nucleotide exchange factor activity
TRINITY_DN3218_c0_g1_i2	SEM4C_HUMAN Semaphorin-4C OS=Homo sapiens OX=9606 GN=SEMA4C PE=1 SV=2	455	5	2.03133e-65	71.3	17	P:GO:0001755; P:GO:0001843; P:GO:0021535; P:GO:0021549; P:GO:0030335; P:GO:0032874; P:GO:0042692; P:GO:0048843; P:GO:0050919; P:GO:0071526; F:GO:0030215; F:GO:0045499; C:GO:0005615; C:GO:0005887; C:GO:0014069; C:GO:0030672; C:GO:0045211	P:neural crest cell migration; P:neural tube closure; P:cell migration in hindbrain; P:cerebellum development; P:positive regulation of cell migration; P:positive regulation of stress-activated MAPK cascade; P:muscle cell differentiation; P:negative regulation of axon extension involved in axon guidance; P:negative chemotaxis; P:semaphorin-plexin signaling pathway; F:semaphorin receptor binding; …
TRINITY_DN326_c0_g1_i12	RIMS2_RAT Regulating synaptic membrane exocytosis protein 2 OS=Rattus norvegicus OX=10116 GN=Rims2 PE=1 SV=1	2524	5	0	82.62	11	P:GO:0006886; P:GO:0042391; P:GO:0048167; P:GO:0048791; P:GO:0050806; P:GO:1903861; F:GO:0031267; F:GO:0044325; F:GO:0046872; C:GO:0042734; C:GO:0048788	P:intracellular protein transport; P:regulation of membrane potential; P:regulation of synaptic plasticity; P:calcium ion-regulated exocytosis of neurotransmitter; P:positive regulation of synaptic transmission; P:positive regulation of dendrite extension; F:small GTPase binding; F:transmembrane transporter binding; F:metal ion binding; C:presynaptic membrane; C:cytoskeleton of presynaptic active…
TRINITY_DN33260_c0_g1_i1	LAMA5_HUMAN Laminin subunit alpha-5 OS=Homo sapiens OX=9606 GN=LAMA5 PE=1 SV=8	227	5	3.94203e-08	65.12	25	P:GO:0001658; P:GO:0001738; P:GO:0001755; P:GO:0007229; P:GO:0007411; P:GO:0007517; P:GO:0016331; P:GO:0030155; P:GO:0030324; P:GO:0030334; P:GO:0034446; P:GO:0042127; P:GO:0045995; P:GO:0060271; P:GO:0060445; P:GO:0072659; P:GO:0098609; F:GO:0005178; F:GO:0005201; C:GO:0005610; C:GO:0005615; C:GO:0016020; C:GO:0031594; C:GO:0043083; C:GO:0043259	P:branching involved in ureteric bud morphogenesis; P:morphogenesis of a polarized epithelium; P:neural crest cell migration; P:integrin-mediated signaling pathway; P:axon guidance; P:muscle organ development; P:morphogenesis of embryonic epithelium; P:regulation of cell adhesion; P:lung development; P:regulation of cell migration; P:substrate adhesion-dependent cell spreading; P:regulation of ce…
TRINITY_DN33761_c0_g1_i1	PIM3_A0A4D9ES27_9SAUR Serine/threonine-protein kinase pim-3 OS=Platysternon megacephalum OX=55544 GN=PIM3 PE=4 SV=1	239	1	1.11569e-08	80.49	7	P:GO:0007346; P:GO:0043066; P:GO:0046777; F:GO:0004674; F:GO:0005524; F:GO:0106310; C:GO:0005829	P:regulation of mitotic cell cycle; P:negative regulation of apoptotic process; P:protein autophosphorylation; F:protein serine/threonine kinase activity; F:ATP binding; F:protein serine kinase activity; C:cytosol
TRINITY_DN34424_c0_g1_i1	CCN3_CHICK CCN family member 3 OS=Gallus gallus OX=9031 GN=CCN3 PE=2 SV=1	530	5	7.65725e-101	92.03	31	P:GO:0001525; P:GO:0002062; P:GO:0010761; P:GO:0010832; P:GO:0014909; P:GO:0030308; P:GO:0033627; P:GO:0035767; P:GO:0044342; P:GO:0045747; P:GO:0046676; P:GO:0048659; P:GO:0050728; P:GO:0060392; P:GO:0060548; P:GO:0061484; P:GO:0071603; P:GO:0090027; P:GO:1901223; P:GO:1902731; P:GO:1990523; F:GO:0005112; F:GO:0005178; F:GO:0005520; F:GO:0008083; F:GO:0008201; C:GO:0005576; C:GO:0005737; C:GO:00…	P:angiogenesis; P:chondrocyte differentiation; P:fibroblast migration; P:negative regulation of myotube differentiation; P:smooth muscle cell migration; P:negative regulation of cell growth; P:cell adhesion mediated by integrin; P:endothelial cell chemotaxis; P:type B pancreatic cell proliferation; P:positive regulation of Notch signaling pathway; P:negative regulation of insulin secretion; P:smo…
TRINITY_DN3492_c0_g1_i15	ZNF271P_Znf271_zinc finger protein 271-like GN=Znf271	594	1	5.77331e-30	69.39	5	P:GO:0006357; F:GO:0000978; F:GO:0001228; F:GO:0046872; C:GO:0005634	P:regulation of transcription by RNA polymerase II; F:RNA polymerase II cis-regulatory region sequence-specific DNA binding; F:DNA-binding transcription activator activity, RNA polymerase II-specific; F:metal ion binding; C:nucleus
TRINITY_DN36150_c0_g1_i4	PLXNA4_PLXA4_HUMAN Plexin-A4 OS=Homo sapiens OX=9606 GN=PLXNA4 PE=1 SV=4	983	5	0	85.96	22	P:GO:0007162; P:GO:0008360; P:GO:0021612; P:GO:0021615; P:GO:0021637; P:GO:0021644; P:GO:0021784; P:GO:0021793; P:GO:0021960; P:GO:0030334; P:GO:0035050; P:GO:0043087; P:GO:0048485; P:GO:0048841; P:GO:0050772; P:GO:0050923; P:GO:0097492; P:GO:1902287; F:GO:0005515; F:GO:0017154; C:GO:0002116; C:GO:0005887	P:negative regulation of cell adhesion; P:regulation of cell shape; P:facial nerve structural organization; P:glossopharyngeal nerve morphogenesis; P:trigeminal nerve structural organization; P:vagus nerve morphogenesis; P:postganglionic parasympathetic fiber development; P:chemorepulsion of branchiomotor axon; P:anterior commissure morphogenesis; P:regulation of cell migration; P:embryonic heart…
TRINITY_DN36514_c0_g1_i4	SMAD4_RAT Mothers against decapentaplegic homolog 4 OS=Rattus norvegicus OX=10116 GN=Smad4 PE=1 SV=1	1944	5	0	97.35	78	P:GO:0000122; P:GO:0001541; P:GO:0001649; P:GO:0001658; P:GO:0001666; P:GO:0001701; P:GO:0001702; P:GO:0003148; P:GO:0003190; P:GO:0003198; P:GO:0003220; P:GO:0003251; P:GO:0003360; P:GO:0006879; P:GO:0007183; P:GO:0007283; P:GO:0007338; P:GO:0007411; P:GO:0008285; P:GO:0010614; P:GO:0010666; P:GO:0010718; P:GO:0010862; P:GO:0014033; P:GO:0030308; P:GO:0030511; P:GO:0030513; P:GO:0032525; P:GO:00…	P:negative regulation of transcription by RNA polymerase II; P:ovarian follicle development; P:osteoblast differentiation; P:branching involved in ureteric bud morphogenesis; P:response to hypoxia; P:in utero embryonic development; P:gastrulation with mouth forming second; P:outflow tract septum morphogenesis; P:atrioventricular valve formation; P:epithelial to mesenchymal transition involved in …
TRINITY_DN37072_c0_g1_i1	ZNF703_Z703A_XENLA Zinc finger protein 703-A OS=Xenopus laevis OX=8355 GN=znf703-a PE=2 SV=2	245	5	4.97203e-19	76.1	1496	P:GO:0000045; P:GO:0000132; P:GO:0000244; P:GO:0000266; P:GO:0000281; P:GO:0000301; P:GO:0000353; P:GO:0000422; P:GO:0000454; P:GO:0000495; P:GO:0000715; P:GO:0000731; P:GO:0001516; P:GO:0001541; P:GO:0001542; P:GO:0001570; P:GO:0001732; P:GO:0001756; P:GO:0001774; P:GO:0001867; P:GO:0001886; P:GO:0001938; P:GO:0001955; P:GO:0001958; P:GO:0001975; P:GO:0001992; P:GO:0001994; P:GO:0001996; P:GO:00…	P:autophagosome assembly; P:establishment of mitotic spindle orientation; P:spliceosomal tri-snRNP complex assembly; P:mitochondrial fission; P:mitotic cytokinesis; P:retrograde transport, vesicle recycling within Golgi; P:formation of quadruple SL/U4/U5/U6 snRNP; P:autophagy of mitochondrion; P:snoRNA guided rRNA pseudouridine synthesis; P:box H/ACA RNA 3'-end processing; P:nucleotide-excision r…
TRINITY_DN38401_c0_g1_i2	RNF150_RN150_HUMAN RING finger protein 150 OS=Homo sapiens OX=9606 GN=RNF150 PE=1 SV=2	1358	5	1.2968e-147	92.02	6	P:GO:0006511; P:GO:0016567; F:GO:0046872; F:GO:0061630; C:GO:0005737; C:GO:0016021	P:ubiquitin-dependent protein catabolic process; P:protein ubiquitination; F:metal ion binding; F:ubiquitin protein ligase activity; C:cytoplasm; C:integral component of membrane
TRINITY_DN40107_c0_g1_i2	ZC3H18_ZCH18_HUMAN Zinc finger CCCH domain-containing protein 18 OS=Homo sapiens OX=9606 GN=ZC3H18 PE=1 SV=2	697	4	1.03929e-115	85.75	6	P:GO:0050779; F:GO:0030674; F:GO:0046872; F:GO:0140262; C:GO:0016607; C:GO:1990904	P:RNA destabilization; F:protein-macromolecule adaptor activity; F:metal ion binding; F:mRNA cap binding complex binding; C:nuclear speck; C:ribonucleoprotein complex
TRINITY_DN43231_c0_g1_i1	BSN_MOUSE Protein bassoon OS=Mus musculus OX=10090 GN=Bsn PE=1 SV=4	241	3	1.87653e-24	95.15	31	P:GO:0008090; P:GO:0035418; P:GO:0098693; P:GO:0099526; P:GO:1904071; P:GO:1904666; F:GO:0001222; F:GO:0045503; F:GO:0046872; F:GO:0098882; C:GO:0005798; C:GO:0005802; C:GO:0005829; C:GO:0008021; C:GO:0009986; C:GO:0014069; C:GO:0016021; C:GO:0019898; C:GO:0030425; C:GO:0043025; C:GO:0044306; C:GO:0048788; C:GO:0060076; C:GO:0060077; C:GO:0097060; C:GO:0097470; C:GO:0098685; C:GO:0098978; C:GO:00…	P:retrograde axonal transport; P:protein localization to synapse; P:regulation of synaptic vesicle cycle; P:presynapse to nucleus signaling pathway; P:presynaptic active zone assembly; P:regulation of ubiquitin protein ligase activity; F:transcription corepressor binding; F:dynein light chain binding; F:metal ion binding; F:structural constituent of presynaptic active zone; C:Golgi-associated ves…
TRINITY_DN43244_c0_g1_i5	NOTUM_MOUSE Palmitoleoyl-protein carboxylesterase NOTUM OS=Mus musculus OX=10090 GN=Notum PE=1 SV=2	1040	5	2.99987e-138	89.02	6	P:GO:0030500; P:GO:0060348; P:GO:0090090; P:GO:1990697; F:GO:0016298; F:GO:1990699	P:regulation of bone mineralization; P:bone development; P:negative regulation of canonical Wnt signaling pathway; P:protein depalmitoleylation; F:lipase activity; F:palmitoleyl hydrolase activity
TRINITY_DN44119_c0_g1_i3	TLE1_XENLA Transducin-like enhancer protein 1 OS=Xenopus laevis OX=8355 GN=TLE1 PE=2 SV=1	388	5	4.09227e-33	70.02	10	P:GO:0010628; P:GO:0043124; P:GO:0045892; P:GO:0090090; P:GO:2000811; F:GO:0003714; F:GO:0042802; C:GO:0005654; C:GO:0005829; C:GO:1990907	P:positive regulation of gene expression; P:negative regulation of I-kappaB kinase/NF-kappaB signaling; P:negative regulation of transcription, DNA-templated; P:negative regulation of canonical Wnt signaling pathway; P:negative regulation of anoikis; F:transcription corepressor activity; F:identical protein binding; C:nucleoplasm; C:cytosol; C:beta-catenin-TCF complex
TRINITY_DN4532_c0_g1_i9	CACNA1C_CAC1C_RABIT Voltage-dependent L-type calcium channel subunit alpha-1C OS=Oryctolagus cuniculus OX=9986 GN=CACNA1C PE=1 SV=1	2152	5	0	96.71	22	P:GO:0002520; P:GO:0007507; P:GO:0010881; P:GO:0035115; P:GO:0043010; P:GO:0061577; P:GO:0070509; P:GO:0086045; P:GO:0086091; P:GO:0098911; P:GO:0098912; F:GO:0005516; F:GO:0008331; F:GO:0046872; F:GO:0051393; F:GO:0086056; C:GO:0005737; C:GO:0005887; C:GO:0030425; C:GO:0043204; C:GO:0098839; C:GO:1990454	P:immune system development; P:heart development; P:regulation of cardiac muscle contraction by regulation of the release of sequestered calcium ion; P:embryonic forelimb morphogenesis; P:camera-type eye development; P:calcium ion transmembrane transport via high voltage-gated calcium channel; P:calcium ion import; P:membrane depolarization during AV node cell action potential; P:regulation of he…
TRINITY_DN45725_c0_g1_i2	STRIP1_A0A091WS70_NIPNI Striatin-interacting protein 1 (Fragment) OS=Nipponia nippon OX=128390 GN=STRIP1 PE=3 SV=1	240	1	2.41716e-06	75	6	P:GO:0022604; P:GO:0030866; F:GO:0019901; F:GO:0031267; C:GO:0005634; C:GO:0005829	P:regulation of cell morphogenesis; P:cortical actin cytoskeleton organization; F:protein kinase binding; F:small GTPase binding; C:nucleus; C:cytosol
TRINITY_DN47719_c0_g1_i2	THUM1_HUMAN THUMP domain-containing protein 1 OS=Homo sapiens OX=9606 GN=THUMPD1 PE=1 SV=2	956	5	1.39675e-70	70.96	3	P:GO:0006400; F:GO:0003723; C:GO:0005575	P:tRNA modification; F:RNA binding; C:cellular_component
TRINITY_DN50329_c0_g1_i1	FZR1_A0A5F4C1U6_CANLF Fizzy and cell division cycle 20 related 1 OS=Canis lupus familiaris OX=9615 GN=FZR1 PE=3 SV=1	347	1	7.60338e-08	91.67	12	P:GO:0007095; P:GO:0008284; P:GO:0040020; P:GO:0070306; P:GO:0090344; P:GO:1904668; P:GO:1905786; F:GO:0010997; F:GO:1990757; C:GO:0005654; C:GO:0005680; C:GO:0031965	P:mitotic G2 DNA damage checkpoint signaling; P:positive regulation of cell population proliferation; P:regulation of meiotic nuclear division; P:lens fiber cell differentiation; P:obsolete negative regulation of cell aging; P:positive regulation of ubiquitin protein ligase activity; P:positive regulation of anaphase-promoting complex-dependent catabolic process; F:anaphase-promoting complex bind…
TRINITY_DN51404_c0_g1_i1	ARHGEF9_A0A674GW02_TAEGU Collybistin OS=Taeniopygia guttata OX=59729 GN=ARHGEF9 PE=4 SV=1	204	1	1.58883e-08	70.59	4	P:GO:0050790; F:GO:0005085; C:GO:0005737; C:GO:0014069	P:regulation of catalytic activity; F:guanyl-nucleotide exchange factor activity; C:cytoplasm; C:postsynaptic density
TRINITY_DN52233_c0_g1_i1	STAR9_HUMAN StAR-related lipid transfer protein 9 OS=Homo sapiens OX=9606 GN=STARD9 PE=1 SV=3	317	5	6.61967e-36	72.53	12	P:GO:0007018; P:GO:0051225; F:GO:0005524; F:GO:0008017; F:GO:0008289; F:GO:0008574; F:GO:0016887; C:GO:0005634; C:GO:0005737; C:GO:0005814; C:GO:0005871; C:GO:0005874	P:microtubule-based movement; P:spindle assembly; F:ATP binding; F:microtubule binding; F:lipid binding; F:plus-end-directed microtubule motor activity; F:ATP hydrolysis activity; C:nucleus; C:cytoplasm; C:centriole; C:kinesin complex; C:microtubule
TRINITY_DN529_c34_g1_i1	COL1A1_collagen alpha-1(I) chain-like GN=COL1A1	301	5	1.02554e-19	100	30	P:GO:0001568; P:GO:0001649; P:GO:0001957; P:GO:0001958; P:GO:0007601; P:GO:0007605; P:GO:0010718; P:GO:0010812; P:GO:0015031; P:GO:0030199; P:GO:0030335; P:GO:0032964; P:GO:0034504; P:GO:0043589; P:GO:0045893; P:GO:0048706; P:GO:0060325; P:GO:0060346; P:GO:0060351; P:GO:0071230; P:GO:0071260; P:GO:0090263; F:GO:0002020; F:GO:0005201; F:GO:0042802; F:GO:0046872; F:GO:0048407; C:GO:0005584; C:GO:00…	P:blood vessel development; P:osteoblast differentiation; P:intramembranous ossification; P:endochondral ossification; P:visual perception; P:sensory perception of sound; P:positive regulation of epithelial to mesenchymal transition; P:negative regulation of cell-substrate adhesion; P:protein transport; P:collagen fibril organization; P:positive regulation of cell migration; P:collagen biosynthet…
TRINITY_DN58240_c0_g1_i2	ZN341_HUMAN Zinc finger protein 341 OS=Homo sapiens OX=9606 GN=ZNF341 PE=1 SV=2	294	1	9.82295e-42	92.5	6	P:GO:0006357; P:GO:0045893; F:GO:0000978; F:GO:0000981; F:GO:0001216; C:GO:0005634	P:regulation of transcription by RNA polymerase II; P:positive regulation of transcription, DNA-templated; F:RNA polymerase II cis-regulatory region sequence-specific DNA binding; F:DNA-binding transcription factor activity, RNA polymerase II-specific; F:DNA-binding transcription activator activity; C:nucleus
TRINITY_DN59766_c0_g1_i2	DOT1L_HUMAN Histone-lysine N-methyltransferase, H3 lysine-79 specific OS=Homo sapiens OX=9606 GN=DOT1L PE=1 SV=3	380	1	2.91555e-24	65.09	13	P:GO:0000077; P:GO:0006281; P:GO:0008284; P:GO:0031509; P:GO:0034729; P:GO:0045944; P:GO:0046425; P:GO:2000677; F:GO:0031151; C:GO:0000781; C:GO:0005654; C:GO:0005737; C:GO:0032991	P:DNA damage checkpoint signaling; P:DNA repair; P:positive regulation of cell population proliferation; P:subtelomeric heterochromatin assembly; P:histone H3-K79 methylation; P:positive regulation of transcription by RNA polymerase II; P:regulation of receptor signaling pathway via JAK-STAT; P:regulation of transcription regulatory region DNA binding; F:histone methyltransferase activity (H3-K79…
TRINITY_DN61021_c0_g1_i1	RPS24_L9KWT0_TUPCH 40S ribosomal protein S24 OS=Tupaia chinensis OX=246437 GN=RPS24 PE=3 SV=1	204	3	0.000179953	61.4	7	P:GO:0006364; P:GO:0006412; P:GO:0034101; P:GO:0042274; F:GO:0003735; C:GO:0005783; C:GO:0022627	P:rRNA processing; P:translation; P:erythrocyte homeostasis; P:ribosomal small subunit biogenesis; F:structural constituent of ribosome; C:endoplasmic reticulum; C:cytosolic small ribosomal subunit
TRINITY_DN61600_c0_g1_i1	ZN319_MOUSE Zinc finger protein 319 OS=Mus musculus OX=10090 GN=Znf319 PE=2 SV=1	555	5	3.42479e-47	74.4	4	P:GO:0045944; F:GO:0000978; F:GO:0001228; C:GO:0005634	P:positive regulation of transcription by RNA polymerase II; F:RNA polymerase II cis-regulatory region sequence-specific DNA binding; F:DNA-binding transcription activator activity, RNA polymerase II-specific; C:nucleus
TRINITY_DN61813_c1_g1_i1	OFD1_HUMAN Oral-facial-digital syndrome 1 protein OS=Homo sapiens OX=9606 GN=OFD1 PE=1 SV=1	372	1	4.20662e-06	58.9	12	P:GO:0009853; P:GO:0019253; P:GO:0060271; F:GO:0000287; F:GO:0004497; F:GO:0016984; F:GO:0042802; C:GO:0005813; C:GO:0005814; C:GO:0009507; C:GO:0031514; C:GO:0036064	P:photorespiration; P:reductive pentose-phosphate cycle; P:cilium assembly; F:magnesium ion binding; F:monooxygenase activity; F:ribulose-bisphosphate carboxylase activity; F:identical protein binding; C:centrosome; C:centriole; C:chloroplast; C:motile cilium; C:ciliary basal body
TRINITY_DN626_c1_g1_i1	SRRM1_serine/arginine repetitive matrix protein 1-like	466	4	9.50193e-16	68.96	8	P:GO:0006281; P:GO:0006310; P:GO:0006397; P:GO:0008380; P:GO:0032508; F:GO:0003678; C:GO:0016607; C:GO:0071013	P:DNA repair; P:DNA recombination; P:mRNA processing; P:RNA splicing; P:DNA duplex unwinding; F:DNA helicase activity; C:nuclear speck; C:catalytic step 2 spliceosome
TRINITY_DN6307_c0_g1_i6	MYO6_BOVIN Unconventional myosin-VI OS=Bos taurus OX=9913 GN=MYO6 PE=1 SV=4	1472	5	2.25445e-144	95.28	30	P:GO:0006886; P:GO:0006897; P:GO:0007015; P:GO:0007605; P:GO:0030050; P:GO:0030330; P:GO:0042472; P:GO:0042491; P:GO:0045944; P:GO:0051046; F:GO:0005516; F:GO:0005524; F:GO:0042803; F:GO:0043531; F:GO:0051015; F:GO:0060002; C:GO:0005794; C:GO:0005829; C:GO:0005902; C:GO:0005905; C:GO:0005938; C:GO:0016459; C:GO:0016591; C:GO:0030175; C:GO:0030665; C:GO:0031941; C:GO:0031965; C:GO:0032587; C:GO:00…	P:intracellular protein transport; P:endocytosis; P:actin filament organization; P:sensory perception of sound; P:vesicle transport along actin filament; P:DNA damage response, signal transduction by p53 class mediator; P:inner ear morphogenesis; P:inner ear auditory receptor cell differentiation; P:positive regulation of transcription by RNA polymerase II; P:regulation of secretion; F:calmodulin…
TRINITY_DN6469_c0_g1_i10	CAMTA2_MOUSE Calmodulin-binding transcription activator 2 OS=Mus musculus OX=10090 GN=Camta2 PE=2 SV=1	450	5	5.50654e-60	87.54	10	P:GO:0014898; P:GO:0045944; F:GO:0003682; F:GO:0003690; F:GO:0003713; F:GO:0008134; F:GO:0042826; F:GO:0043565; C:GO:0000785; C:GO:0005634	P:cardiac muscle hypertrophy in response to stress; P:positive regulation of transcription by RNA polymerase II; F:chromatin binding; F:double-stranded DNA binding; F:transcription coactivator activity; F:transcription factor binding; F:histone deacetylase binding; F:sequence-specific DNA binding; C:chromatin; C:nucleus
TRINITY_DN6660_c0_g1_i2	RTN2_HUMAN Reticulon-2 OS=Homo sapiens OX=9606 GN=RTN2 PE=1 SV=1	369	5	1.82414e-27	73.32	2	C:GO:0005789; C:GO:0016021	C:endoplasmic reticulum membrane; C:integral component of membrane
TRINITY_DN67711_c0_g1_i1	SMCA5_HUMAN SWI/SNF-related matrix-associated actin-dependent regulator of chromatin subfamily A member 5 OS=Homo sapiens OX=9606 GN=SMARCA5 PE=1 SV=1	2193	5	0	94.2	20	P:GO:0000183; P:GO:0006334; P:GO:0006352; P:GO:0016584; P:GO:0045944; P:GO:1990830; F:GO:0003677; F:GO:0005524; F:GO:0016787; F:GO:0031491; F:GO:0042393; F:GO:0140658; C:GO:0000793; C:GO:0001650; C:GO:0005654; C:GO:0005677; C:GO:0005829; C:GO:0016589; C:GO:0031213; C:GO:0043596	P:rDNA heterochromatin assembly; P:nucleosome assembly; P:DNA-templated transcription, initiation; P:obsolete nucleosome positioning; P:positive regulation of transcription by RNA polymerase II; P:cellular response to leukemia inhibitory factor; F:DNA binding; F:ATP binding; F:hydrolase activity; F:nucleosome binding; F:histone binding; F:ATP-dependent chromatin remodeler activity; C:condensed ch…
TRINITY_DN7090_c0_g1_i2	TANC2_MOUSE Protein TANC2 OS=Mus musculus OX=10090 GN=Tanc2 PE=1 SV=1	789	5	1.40521e-33	80	1	C:GO:0043197	C:dendritic spine
TRINITY_DN73029_c0_g1_i1	CASKIN2_A0A663LRX1_ATHCN CASK interacting protein 2 OS=Athene cunicularia OX=194338 GN=CASKIN2 PE=4 SV=1	254	5	1.85081e-28	97.65	1	C:GO:0016020	C:membrane
TRINITY_DN7469_c0_g1_i11	SALL1_HUMAN Sal-like protein 1 OS=Homo sapiens OX=9606 GN=SALL1 PE=1 SV=2	3755	5	0	80.99	18	P:GO:0000122; P:GO:0003337; P:GO:0007507; P:GO:0008406; P:GO:0021983; P:GO:0030177; P:GO:0030325; P:GO:0042733; P:GO:0045944; P:GO:0048566; P:GO:0061034; F:GO:0000978; F:GO:0001227; F:GO:0008013; C:GO:0000792; C:GO:0005634; C:GO:0005737; C:GO:0010369	P:negative regulation of transcription by RNA polymerase II; P:mesenchymal to epithelial transition involved in metanephros morphogenesis; P:heart development; P:gonad development; P:pituitary gland development; P:positive regulation of Wnt signaling pathway; P:adrenal gland development; P:embryonic digit morphogenesis; P:positive regulation of transcription by RNA polymerase II; P:embryonic dige…
TRINITY_DN75157_c0_g1_i2	PDZD2_HUMAN PDZ domain-containing protein 2 OS=Homo sapiens OX=9606 GN=PDZD2 PE=1 SV=4	945	2	8.88154e-15	47.76	5	F:GO:0005515; C:GO:0005829; C:GO:0005886; C:GO:0034451; C:GO:0043231	F:protein binding; C:cytosol; C:plasma membrane; C:centriolar satellite; C:intracellular membrane-bounded organelle
TRINITY_DN82725_c0_g1_i1	TASOR2_TASO2_HUMAN Protein TASOR 2 OS=Homo sapiens OX=9606 GN=TASOR2 PE=1 SV=1	209	2	5.01159e-21	79.68	4	P:GO:0008150; F:GO:0003674; C:GO:0005654; C:GO:0005829	P:biological_process; F:molecular_function; C:nucleoplasm; C:cytosol
TRINITY_DN84796_c0_g1_i1	ACTG1_actin, cytoplasmic 2 GN=ACTG1	277	1	8.51144e-07	82.86	29	P:GO:0001525; P:GO:0001738; P:GO:0010628; P:GO:0030335; P:GO:0045214; P:GO:0048488; P:GO:0051492; P:GO:0051893; P:GO:0071346; P:GO:0090303; P:GO:0098974; P:GO:0120192; P:GO:0150111; P:GO:1902396; F:GO:0005522; F:GO:0005524; F:GO:0031625; F:GO:0042802; F:GO:0098973; C:GO:0005886; C:GO:0005925; C:GO:0030016; C:GO:0031941; C:GO:0043296; C:GO:0045335; C:GO:0070062; C:GO:0097433; C:GO:0098685; C:GO:01…	P:angiogenesis; P:morphogenesis of a polarized epithelium; P:positive regulation of gene expression; P:positive regulation of cell migration; P:sarcomere organization; P:synaptic vesicle endocytosis; P:regulation of stress fiber assembly; P:regulation of focal adhesion assembly; P:cellular response to interferon-gamma; P:positive regulation of wound healing; P:postsynaptic actin cytoskeleton orga…
TRINITY_DN8676_c0_g1_i1	AGRIN_CHICK Agrin OS=Gallus gallus OX=9031 GN=AGRN PE=1 SV=3	222	5	1.13114e-33	80.95	33	P:GO:0007158; P:GO:0007171; P:GO:0007213; P:GO:0007420; P:GO:0010951; P:GO:0010977; P:GO:0043547; P:GO:0045887; P:GO:0045944; P:GO:0051491; P:GO:0071340; P:GO:1902572; F:GO:0002162; F:GO:0003756; F:GO:0004867; F:GO:0005509; F:GO:0008201; F:GO:0030297; F:GO:0030548; F:GO:0033691; F:GO:0035374; F:GO:0043237; F:GO:0043395; C:GO:0005604; C:GO:0005615; C:GO:0005886; C:GO:0016021; C:GO:0030424; C:GO:00…	P:neuron cell-cell adhesion; P:activation of transmembrane receptor protein tyrosine kinase activity; P:G protein-coupled acetylcholine receptor signaling pathway; P:brain development; P:negative regulation of endopeptidase activity; P:negative regulation of neuron projection development; P:positive regulation of GTPase activity; P:positive regulation of synaptic assembly at neuromuscular junctio…
TRINITY_DN89615_c1_g1_i1	GIT1_HUMAN ARF GTPase-activating protein GIT1 OS=Homo sapiens OX=9606 GN=GIT1 PE=1 SV=2	243	4	1.47904e-15	95.77	23	P:GO:0001957; P:GO:0007420; P:GO:0007626; P:GO:0032465; P:GO:0032691; P:GO:0045454; P:GO:0045820; P:GO:0048013; P:GO:0048666; P:GO:0061743; P:GO:0071222; P:GO:0090063; P:GO:0099171; P:GO:0106015; P:GO:2000300; F:GO:0043015; F:GO:0044877; C:GO:0005739; C:GO:0005813; C:GO:0005829; C:GO:0005925; C:GO:0097431; C:GO:0098794	P:intramembranous ossification; P:brain development; P:locomotory behavior; P:regulation of cytokinesis; P:negative regulation of interleukin-1 beta production; P:cell redox homeostasis; P:negative regulation of glycolytic process; P:ephrin receptor signaling pathway; P:neuron development; P:motor learning; P:cellular response to lipopolysaccharide; P:positive regulation of microtubule nucleation…
TRINITY_DN9227_c0_g1_i11	ARNT_RABIT Aryl hydrocarbon receptor nuclear translocator OS=Oryctolagus cuniculus OX=9986 GN=ARNT PE=2 SV=1	1432	5	8.10245e-143	95.67	25	P:GO:0001666; P:GO:0007420; P:GO:0010575; P:GO:0030154; P:GO:0030522; P:GO:0032922; P:GO:0033235; P:GO:0042634; P:GO:0042753; P:GO:0043619; P:GO:0045944; P:GO:0046886; P:GO:0051775; P:GO:1901985; F:GO:0001228; F:GO:0004879; F:GO:0017162; F:GO:0042803; F:GO:0046982; F:GO:0051879; F:GO:0070888; C:GO:0005737; C:GO:0016605; C:GO:0034751; C:GO:0090575	P:response to hypoxia; P:brain development; P:positive regulation of vascular endothelial growth factor production; P:cell differentiation; P:intracellular receptor signaling pathway; P:circadian regulation of gene expression; P:positive regulation of protein sumoylation; P:regulation of hair cycle; P:positive regulation of circadian rhythm; P:regulation of transcription from RNA polymerase II pr…
TRINITY_DN93478_c0_g1_i1	POK9_protein	215	4	3.61325e-13	84.93	2	F:GO:0003676; F:GO:0008270	F:nucleic acid binding; F:zinc ion binding
TRINITY_DN96404_c0_g1_i1	ATXN1_ataxin-1 isoform X2 GN=Ataxin-1	204	1	2.35568e-07	76.92	3049	P:GO:0000012; P:GO:0000027; P:GO:0000028; P:GO:0000032; P:GO:0000055; P:GO:0000056; P:GO:0000132; P:GO:0000184; P:GO:0000255; P:GO:0000281; P:GO:0000290; P:GO:0000381; P:GO:0000395; P:GO:0000448; P:GO:0000454; P:GO:0000462; P:GO:0000492; P:GO:0000495; P:GO:0000709; P:GO:0000711; P:GO:0000712; P:GO:0000722; P:GO:0000730; P:GO:0000732; P:GO:0000915; P:GO:0001188; P:GO:0001502; P:GO:0001514; P:GO:00…	P:single strand break repair; P:ribosomal large subunit assembly; P:ribosomal small subunit assembly; P:cell wall mannoprotein biosynthetic process; P:ribosomal large subunit export from nucleus; P:ribosomal small subunit export from nucleus; P:establishment of mitotic spindle orientation; P:nuclear-transcribed mRNA catabolic process, nonsense-mediated decay; P:allantoin metabolic process; P:mito…
TRINITY_DN97300_c0_g1_i1	PHF19_HUMAN PHD finger protein 19 OS=Homo sapiens OX=9606 GN=PHF19 PE=1 SV=1	239	5	2.93448e-46	73.34	10	P:GO:0000122; P:GO:0006325; P:GO:0019827; P:GO:0048863; P:GO:0061087; F:GO:0003677; F:GO:0003682; F:GO:0035064; F:GO:0046872; C:GO:0035098	P:negative regulation of transcription by RNA polymerase II; P:chromatin organization; P:stem cell population maintenance; P:stem cell differentiation; P:positive regulation of histone H3-K27 methylation; F:DNA binding; F:chromatin binding; F:methylated histone binding; F:metal ion binding; C:ESC/E(Z) complex
TRINITY_DN99272_c0_g1_i1	KMT2A_HUMAN Histone-lysine N-methyltransferase 2A OS=Homo sapiens OX=9606 GN=KMT2A PE=1 SV=5	230	2	7.53175e-43	97.37	25	P:GO:0006306; P:GO:0008285; P:GO:0008542; P:GO:0009791; P:GO:0009952; P:GO:0018026; P:GO:0032922; P:GO:0035162; P:GO:0035640; P:GO:0044648; P:GO:0045944; P:GO:0048172; P:GO:0048536; P:GO:0048873; P:GO:0051571; P:GO:0060216; P:GO:0071440; P:GO:0080182; P:GO:1901674; P:GO:2000615; F:GO:0003677; F:GO:0003682; F:GO:0008270; F:GO:0042800; C:GO:0071339	P:DNA methylation; P:negative regulation of cell population proliferation; P:visual learning; P:post-embryonic development; P:anterior/posterior pattern specification; P:peptidyl-lysine monomethylation; P:circadian regulation of gene expression; P:embryonic hemopoiesis; P:exploration behavior; P:histone H3-K4 dimethylation; P:positive regulation of transcription by RNA polymerase II; P:regulation…
TRINITY_DN52865_c0_g1_i1		211
TRINITY_DN152972_c0_g1_i2		410
TRINITY_DN180067_c0_g1_i1		213
TRINITY_DN120536_c0_g1_i1		212
TRINITY_DN180675_c0_g1_i1		202
TRINITY_DN52841_c0_g1_i2		252
TRINITY_DN55352_c0_g1_i2		301
TRINITY_DN57158_c0_g1_i1		221
TRINITY_DN37458_c0_g1_i1		203
TRINITY_DN84598_c0_g1_i2		232
TRINITY_DN83035_c0_g1_i2		218
TRINITY_DN201175_c0_g1_i1		230
TRINITY_DN57001_c0_g1_i2		296
TRINITY_DN62975_c0_g1_i2		243
TRINITY_DN64385_c0_g1_i2		349
TRINITY_DN11616_c1_g1_i1		233
TRINITY_DN14771_c0_g1_i2		228
TRINITY_DN68696_c0_g1_i1		215
TRINITY_DN77505_c0_g1_i1		207
TRINITY_DN171253_c0_g1_i1		311
TRINITY_DN154176_c0_g1_i1		366
TRINITY_DN131426_c0_g1_i1		230
TRINITY_DN135732_c0_g1_i1		224
TRINITY_DN42037_c0_g1_i1		249
TRINITY_DN183694_c0_g1_i1		208
TRINITY_DN41432_c0_g1_i1		315
TRINITY_DN45819_c0_g1_i2		379
TRINITY_DN201091_c0_g1_i1		300
TRINITY_DN27017_c0_g1_i1		240
TRINITY_DN173058_c0_g1_i1		237
TRINITY_DN183526_c0_g1_i1		263
TRINITY_DN29572_c0_g1_i1		215
TRINITY_DN52042_c0_g1_i1		374
TRINITY_DN152851_c0_g1_i1		222
TRINITY_DN180811_c0_g1_i1		240
TRINITY_DN27267_c0_g1_i2		472
TRINITY_DN73055_c0_g1_i2		269
TRINITY_DN86203_c0_g1_i1		245
TRINITY_DN33806_c0_g1_i8		395
TRINITY_DN64621_c0_g1_i1		279
TRINITY_DN114461_c0_g1_i1		297
TRINITY_DN146982_c0_g1_i1		230
TRINITY_DN9886_c0_g1_i1		256
TRINITY_DN117130_c0_g1_i1		365
TRINITY_DN196846_c0_g1_i1		223
TRINITY_DN197914_c0_g1_i1		289
TRINITY_DN83427_c0_g1_i1		261
TRINITY_DN144899_c0_g1_i1		246
TRINITY_DN170383_c0_g1_i1		218
TRINITY_DN68694_c0_g1_i1		221
TRINITY_DN163411_c0_g1_i1		244
TRINITY_DN78121_c0_g1_i1		247
TRINITY_DN132816_c0_g1_i1		310
TRINITY_DN106983_c0_g1_i1		253
TRINITY_DN201477_c0_g1_i1		294
TRINITY_DN18873_c1_g1_i1		202
TRINITY_DN124865_c0_g1_i1		235
TRINITY_DN177061_c0_g1_i1		395
TRINITY_DN120108_c0_g1_i1		225
TRINITY_DN162363_c0_g1_i1		236
TRINITY_DN107477_c0_g1_i1		261
TRINITY_DN75927_c0_g1_i1		226
TRINITY_DN59774_c0_g1_i1		258
TRINITY_DN164339_c0_g1_i1		243
TRINITY_DN198886_c0_g1_i1		307
TRINITY_DN161581_c0_g1_i1		255
TRINITY_DN134562_c0_g1_i1		253
TRINITY_DN147010_c0_g1_i1		201
TRINITY_DN9475_c1_g1_i1		207
TRINITY_DN76698_c0_g1_i1		204
TRINITY_DN48551_c0_g1_i1		262
TRINITY_DN61908_c1_g1_i1		213
TRINITY_DN12655_c0_g1_i3		270
TRINITY_DN42336_c0_g1_i2		429
TRINITY_DN30654_c0_g1_i1		262
TRINITY_DN183296_c0_g1_i1		251
TRINITY_DN183181_c0_g1_i1		264
TRINITY_DN152034_c0_g1_i1		210
TRINITY_DN90385_c0_g1_i1		214
TRINITY_DN201496_c0_g1_i1		279
TRINITY_DN90384_c0_g1_i1		212
TRINITY_DN55857_c0_g1_i1		323
TRINITY_DN13725_c2_g1_i1		239
TRINITY_DN144024_c0_g1_i1		255
TRINITY_DN107063_c0_g1_i1		278
TRINITY_DN58427_c0_g1_i1		409
TRINITY_DN154305_c0_g1_i1		229
TRINITY_DN70328_c1_g1_i1		340
TRINITY_DN120608_c0_g1_i1		252
TRINITY_DN97228_c0_g1_i1		320
TRINITY_DN38064_c0_g1_i1		291
TRINITY_DN144349_c0_g1_i1		258
TRINITY_DN147054_c0_g1_i1		206
TRINITY_DN117786_c0_g1_i1		253
TRINITY_DN6017_c0_g1_i1		251
TRINITY_DN91131_c0_g1_i1		233
TRINITY_DN125811_c0_g1_i1		248
TRINITY_DN183990_c0_g1_i1		215
TRINITY_DN199456_c0_g1_i1		248
TRINITY_DN185107_c0_g1_i1		312
TRINITY_DN128380_c0_g1_i1		280
TRINITY_DN164300_c0_g1_i1		261
TRINITY_DN202283_c0_g1_i1		267
TRINITY_DN104736_c0_g1_i1		241
TRINITY_DN143536_c0_g1_i1		268
TRINITY_DN175998_c0_g1_i1		227
TRINITY_DN67649_c0_g1_i1		254
TRINITY_DN195556_c0_g1_i1		339
TRINITY_DN98849_c0_g1_i1		204
TRINITY_DN57_c27_g1_i1		248
TRINITY_DN49743_c0_g1_i1		221
TRINITY_DN116252_c0_g1_i1		317
TRINITY_DN88933_c0_g1_i1		287
TRINITY_DN107358_c0_g1_i1		243
TRINITY_DN198347_c0_g1_i1		253
TRINITY_DN71604_c0_g1_i1		264
TRINITY_DN2126_c127_g1_i1		233
TRINITY_DN113150_c0_g1_i1		261
TRINITY_DN223_c1_g1_i1		235
TRINITY_DN170898_c0_g1_i1		266
TRINITY_DN3637_c9_g1_i1		212
TRINITY_DN118072_c0_g1_i1		326
TRINITY_DN152433_c0_g1_i1		283
TRINITY_DN83336_c0_g1_i1		355
TRINITY_DN53706_c0_g1_i1		243
TRINITY_DN14388_c0_g1_i1		227
TRINITY_DN188749_c1_g1_i1		217
TRINITY_DN24835_c0_g1_i1		247
TRINITY_DN8818_c0_g1_i1		430
TRINITY_DN3556_c63_g1_i1		294
TRINITY_DN85426_c0_g1_i1		216
TRINITY_DN127806_c0_g1_i1		241
TRINITY_DN105290_c0_g1_i1		236
TRINITY_DN202177_c0_g1_i1		284
TRINITY_DN99858_c0_g1_i1		253
TRINITY_DN160336_c0_g1_i1		230
TRINITY_DN58_c1_g1_i1		227
TRINITY_DN118007_c0_g1_i1		240
TRINITY_DN48401_c0_g1_i1		272
TRINITY_DN13420_c0_g1_i1		206
TRINITY_DN163970_c0_g1_i1		237
TRINITY_DN199465_c0_g1_i1		273
TRINITY_DN178052_c0_g1_i1		364
TRINITY_DN157215_c0_g1_i1		260
